# Supplementary material for: The genetic architecture of low-temperature adaptation in the wine yeast Saccharomyces cerevisiae
Source: BMC Genomics. 2017 Feb 14;18:159. doi: 10.1186/s12864-017-3572-2 (PMC5310122; doi:10.1186/s12864-017-3572-2)
Supplement: Additional file 1: Table S1. — Genomic comparison among strains. Single nucleotide polymorphism (SNPs) population distribution. SNPs were classified according to genome localization and change in protein sequence (nonsynonymous variant). (XLSX 5469 kb) [file 12864_2017_3572_MOESM1_ESM.xlsx]

## Sheet: P5 all
CHR	POS	ALT	FREQ	SYN	GENE	REF CODON	NEW CODON	AA POSITIOON	REF AA	NEW AA
I	968	T	1.000000	INTERG
I	970	A	1.000000	INTERG
I	1025	T	1.000000	INTERG
I	1035	T	1.000000	INTERG
I	1074	A	1.000000	INTERG
I	1101	A	1.000000	INTERG
I	1164	C	1.000000	INTERG
I	1178	T	1.000000	INTERG
I	1184	T	1.000000	INTERG
I	1197	T	1.000000	INTERG
I	1217	T	1.000000	INTERG
I	1230	A	1.000000	INTERG
I	1238	T	1.000000	INTERG
I	1263	T	1.000000	INTERG
I	1279	T	0.412503	INTERG
I	1334	T	1.000000	INTERG
I	1352	G	0.342704	INTERG
I	1358	C	0.688681	INTERG
I	1364	C	1.000000	INTERG
I	1483	A	1.000000	INTERG
I	1491	T	0.431500	INTERG
I	1506	G	1.000000	INTERG
I	1518	C	1.000000	INTERG
I	1547	A	1.000000	INTERG
I	1558	A	1.000000	INTERG
I	1565	T	1.000000	INTERG
I	2173	G	0.262413	INTERG
I	2223	A	1.000000	INTERG
I	2225	C	1.000000	INTERG
I	2243	G	1.000000	INTERG
I	2323	T	1.000000	INTERG
I	2331	C	1.000000	INTERG
I	2340	C	1.000000	INTERG
I	2406	C	1.000000	INTERG
I	2442	C	0.263459	INTERG
I	2449	C	0.227843	INTERG
I	2512	G	1.000000	NS	YAL067W-A	11	ATG	11	I	M
I	2524	C	1.000000	S	YAL067W-A	15	TCC	15	S	S
I	2679	G	1.000000	NS	YAL067W-A	67	AGA	67	K	R
I	2706	G	1.000000	NS	YAL067W-A	76	TGG	76	*	W
I	2748	T	1.000000	INTERG
I	2790	A	1.000000	INTERG
I	2823	G	1.000000	INTERG
I	2825	C	1.000000	INTERG
I	2846	A	1.000000	INTERG
I	2870	G	1.000000	INTERG
I	2891	T	1.000000	INTERG
I	2970	C	1.000000	INTERG
I	3049	T	1.000000	INTERG
I	3056	A	1.000000	INTERG
I	3141	T	1.000000	INTERG
I	3187	C	1.000000	INTERG
I	3279	A	1.000000	INTERG
I	3311	G	1.000000	INTERG
I	3313	C	1.000000	INTERG
I	3328	C	1.000000	INTERG
I	3389	T	1.000000	INTERG
I	3462	C	1.000000	INTERG
I	3518	A	1.000000	INTERG
I	3522	C	1.000000	INTERG
I	3620	A	1.000000	INTERG
I	3622	T	1.000000	INTERG
I	3785	C	1.000000	INTERG
I	3942	A	1.000000	INTERG
I	3990	A	1.000000	INTERG
I	4022	A	1.000000	INTERG
I	4067	G	1.000000	INTERG
I	4119	A	1.000000	INTERG
I	4138	C	1.000000	INTERG
I	4324	A	1.000000	INTERG
I	4508	C	1.000000	INTERG
I	4597	C	1.000000	INTERG
I	4696	A	1.000000	INTERG
I	4738	A	1.000000	INTERG
I	4769	A	1.000000	INTERG
I	4774	C	1.000000	INTERG
I	4818	T	1.000000	INTERG
I	4831	T	1.000000	INTERG
I	4859	C	1.000000	INTERG
I	4907	A	1.000000	INTERG
I	4993	T	1.000000	INTERG
I	5020	T	1.000000	INTERG
I	5218	T	1.000000	INTERG
I	5237	A	1.000000	INTERG
I	5446	T	1.000000	INTERG
I	5569	A	1.000000	INTERG
I	5572	A	1.000000	INTERG
I	5576	C	1.000000	INTERG
I	5582	A	1.000000	INTERG
I	5627	G	1.000000	INTERG
I	5741	C	1.000000	INTERG
I	5763	C	1.000000	INTERG
I	5811	C	1.000000	INTERG
I	5814	T	1.000000	INTERG
I	5889	T	1.000000	INTERG
I	6001	G	1.000000	INTERG
I	6031	G	1.000000	INTERG
I	6059	T	1.000000	INTERG
I	6289	G	1.000000	INTERG
I	6356	C	1.000000	INTERG
I	6365	A	1.000000	INTERG
I	6370	C	1.000000	INTERG
I	6591	A	1.000000	INTERG
I	6645	A	1.000000	INTERG
I	6673	C	1.000000	INTERG
I	6730	T	1.000000	INTERG
I	6735	T	1.000000	INTERG
I	6796	C	1.000000	INTERG
I	6798	C	1.000000	INTERG
I	6806	T	1.000000	INTERG
I	6827	A	1.000000	INTERG
I	6837	G	1.000000	INTERG
I	6972	G	1.000000	INTERG
I	7048	G	1.000000	INTERG
I	7126	T	1.000000	INTERG
I	7129	T	1.000000	INTERG
I	7139	A	1.000000	INTERG
I	7268	T	1.000000	NS	YAL067C	583	GAA	583	D	E
I	7295	G	1.000000	S	YAL067C	574	CAC	574	H	H
I	7403	G	1.000000	S	YAL067C	538	TGC	538	C	C
I	7416	C	1.000000	NS	YAL067C	534	AGT	534	T	S
I	7418	G	1.000000	S	YAL067C	533	TTC	533	F	F
I	7556	C	1.000000	S	YAL067C	487	CAG	487	Q	Q
I	7865	G	0.206329	S	YAL067C	384	TGC	384	C	C
I	7871	G	0.220172	S	YAL067C	382	ATC	382	I	I
I	7880	C	0.275436	S	YAL067C	379	TTG	379	L	L
I	7886	C	0.289437	S	YAL067C	377	TTG	377	L	L
I	7889	G	0.283829	S	YAL067C	376	ATC	376	I	I
I	7891	C	0.264079	NS	YAL067C	376	GTT	376	I	V
I	8000	T	1.000000	S	YAL067C	339	AGA	339	R	R
I	8036	A	1.000000	S	YAL067C	327	AAT	327	N	N
I	8083	T	1.000000	NS	YAL067C	312	ATA	312	V	I
I	8195	T	0.220014	S	YAL067C	274	ATA	274	I	I
I	8198	G	0.227179	S	YAL067C	273	TAC	273	Y	Y
I	8201	T	0.222636	S	YAL067C	272	CAA	272	Q	Q
I	8204	A	0.235371	S	YAL067C	271	GGT	271	G	G
I	8213	A	0.310644	S	YAL067C	268	TAT	268	Y	Y
I	8222	G	0.367590	S	YAL067C	265	TCC	265	S	S
I	8246	C	0.374344	S	YAL067C	257	AAG	257	K	K
I	8252	G	0.308805	S	YAL067C	255	TTC	255	F	F
I	8255	A	0.299928	S	YAL067C	254	TCT	254	S	S
I	8256	C	0.299737	NS	YAL067C	254	TGC	254	S	C
I	8264	T	0.283020	S	YAL067C	251	TTA	251	L	L
I	8273	A	0.227664	S	YAL067C	248	TAT	248	Y	Y
I	8321	G	1.000000	S	YAL067C	232	GCC	232	A	A
I	8387	T	1.000000	S	YAL067C	210	CTA	210	L	L
I	8425	A	1.000000	S	YAL067C	198	TTG	198	L	L
I	8464	T	1.000000	NS	YAL067C	185	ATT	185	V	I
I	8563	A	1.000000	S	YAL067C	152	TTG	152	L	L
I	8570	G	1.000000	S	YAL067C	149	GTC	149	V	V
I	8639	A	1.000000	S	YAL067C	126	TTT	126	F	F
I	8776	G	1.000000	NS	YAL067C	81	CTT	81	V	L
I	8811	C	1.000000	NS	YAL067C	69	AGT	69	T	S
I	8828	C	1.000000	NS	YAL067C	63	GAG	63	D	E
I	8899	A	1.000000	NS	YAL067C	40	TTC	40	V	F
I	8902	C	1.000000	NS	YAL067C	39	GTT	39	I	V
I	8939	A	1.000000	NS	YAL067C	26	CAT	26	Q	H
I	9064	G	1.000000	INTERG
I	9086	T	1.000000	INTERG
I	9146	T	1.000000	INTERG
I	9165	C	1.000000	INTERG
I	9180	A	1.000000	INTERG
I	9350	A	1.000000	INTERG
I	9422	C	1.000000	INTERG
I	9430	T	1.000000	INTERG
I	9538	G	1.000000	INTERG
I	9661	T	1.000000	INTERG
I	9700	G	1.000000	INTERG
I	9742	G	1.000000	INTERG
I	9873	A	1.000000	INTERG
I	9882	C	1.000000	INTERG
I	9913	G	1.000000	INTERG
I	9971	T	1.000000	INTERG
I	10064	A	1.000000	INTERG
I	10088	G	1.000000	INTERG
I	10103	A	1.000000	NS	YAL066W	5	ATA	5	V	I
I	10108	T	1.000000	NS	YAL066W	6	AAT	6	K	N
I	10158	G	1.000000	NS	YAL066W	23	CGA	23	Q	R
I	10314	C	1.000000	NS	YAL066W	75	TCA	75	L	S
I	10317	T	1.000000	NS	YAL066W	76	TTA	76	S	L
I	10325	A	1.000000	NS	YAL066W	79	ATA	79	V	I
I	10417	G	1.000000	INTERG
I	10577	A	1.000000	INTERG
I	10579	G	1.000000	INTERG
I	10654	C	1.000000	INTERG
I	10664	C	1.000000	INTERG
I	10815	G	1.000000	INTERG
I	10911	G	1.000000	INTERG
I	10996	T	1.000000	INTERG
I	11022	T	1.000000	INTERG
I	11041	T	1.000000	INTERG
I	11044	T	1.000000	INTERG
I	11102	A	1.000000	INTERG
I	11107	A	1.000000	INTERG
I	11224	T	1.000000	INTERG
I	11370	C	1.000000	INTERG
I	11447	G	1.000000	INTERG
I	11469	A	1.000000	INTERG
I	11504	G	1.000000	INTERG
I	11561	T	1.000000	INTERG
I	11601	G	1.000000	S	YAL065C	117	GTC	117	V	V
I	11676	T	1.000000	S	YAL065C	92	TCA	92	S	S
I	11725	A	1.000000	NS	YAL065C	76	ATT	76	T	I
I	11734	T	1.000000	NS	YAL065C	73	GAG	73	G	E
I	12522	C	0.217595	INTERG
I	12524	C	0.223541	INTERG
I	12529	G	0.234238	INTERG
I	12552	G	0.754894	INTERG
I	12553	G	0.201087	INTERG
I	12566	T	1.000000	INTERG
I	12690	T	0.713433	INTERG
I	12696	T	0.786744	INTERG
I	12705	G	0.261816	INTERG
I	12744	G	0.778349	INTERG
I	12753	G	0.435233	INTERG
I	12762	C	0.442495	INTERG
I	12763	A	0.550105	INTERG
I	12764	C	1.000000	INTERG
I	12786	A	0.532345	INTERG
I	12814	C	1.000000	INTERG
I	12821	C	1.000000	INTERG
I	12964	G	1.000000	INTERG
I	13013	A	1.000000	INTERG
I	13025	C	1.000000	INTERG
I	13043	A	0.635202	INTERG
I	24814	A	1.000000	NS	YAL063C	1052	GTC	1052	A	V
I	24826	A	1.000000	NS	YAL063C	1048	ATT	1048	T	I
I	24974	C	0.401917	NS	YAL063C	999	GCA	999	T	A
I	25055	A	1.000000	NS	YAL063C	972	TCC	972	A	S
I	25070	T	1.000000	NS	YAL063C	967	AGT	967	G	S
I	25351	G	1.000000	NS	YAL063C	873	TCT	873	F	S
I	25374	T	1.000000	S	YAL063C	865	TCA	865	S	S
I	25407	T	0.254252	S	YAL063C	854	ACA	854	T	T
I	25418	C	1.000000	NS	YAL063C	851	GTT	851	I	V
I	25424	T	0.698542	NS	YAL063C	849	ATC	849	V	I
I	25425	G	0.710955	S	YAL063C	848	ACC	848	T	T
I	25461	A	1.000000	S	YAL063C	836	ACT	836	T	T
I	25464	A	1.000000	S	YAL063C	835	ACT	835	T	T
I	25479	C	1.000000	S	YAL063C	830	ACG	830	T	T
I	25494	G	0.673081	S	YAL063C	825	GGC	825	G	G
I	25497	A	0.661501	S	YAL063C	824	ACT	824	T	T
I	25509	A	0.716111	S	YAL063C	820	ACT	820	T	T
I	26937	T	0.320184	S	YAL063C	344	GGA	344	G	G
I	26945	T	0.677108	NS	YAL063C	342	ATC	342	V	I
I	27015	G	0.797146	S	YAL063C	318	GCC	318	A	A
I	27024	A	0.548430	S	YAL063C	315	CCT	315	P	P
I	27035	C	0.464133	NS	YAL063C	312	GTC	312	I	V
I	27036	A	0.486305	S	YAL063C	311	GTT	311	V	V
I	27039	G	0.513334	S	YAL063C	310	ATC	310	I	I
I	27042	A	0.343753	S	YAL063C	309	GTT	309	V	V
I	27090	C	0.543232	S	YAL063C	293	GAG	293	E	E
I	27093	T	0.362585	S	YAL063C	292	ACA	292	T	T
I	27096	G	0.316046	S	YAL063C	291	TCC	291	S	S
I	27099	C	0.690664	S	YAL063C	290	ACG	290	T	T
I	27105	G	0.717734	S	YAL063C	288	ACC	288	T	T
I	27114	G	0.221212	S	YAL063C	285	GGC	285	G	G
I	27117	A	0.235164	S	YAL063C	284	ACT	284	T	T
I	27126	C	0.798954	S	YAL063C	281	GAG	281	E	E
I	27129	G	1.000000	S	YAL063C	280	ACC	280	T	T
I	27210	G	1.000000	S	YAL063C	253	ACC	253	T	T
I	27290	A	1.000000	NS	YAL063C	227	TCC	227	A	S
I	27370	A	1.000000	NS	YAL063C	200	CTC	200	P	L
I	27667	G	0.755963	NS	YAL063C	101	TCA	101	L	S
I	27668	C	0.757890	NS	YAL063C	101	GTA	101	L	V
I	27681	G	1.000000	S	YAL063C	96	TGC	96	C	C
I	27688	T	1.000000	NS	YAL063C	94	TAT	94	F	Y
I	27693	C	1.000000	S	YAL063C	92	GGG	92	G	G
I	27699	G	0.760104	S	YAL063C	90	TCC	90	S	S
I	27716	G	1.000000	NS	YAL063C	85	CTT	85	I	L
I	27816	A	1.000000	S	YAL063C	51	TCT	51	S	S
I	27825	T	1.000000	S	YAL063C	48	TTA	48	L	L
I	27914	C	1.000000	NS	YAL063C	19	GCT	19	T	A
I	27948	G	1.000000	S	YAL063C	7	TGC	7	C	C
I	27970	G	1.000000	INTERG
I	27983	A	1.000000	INTERG
I	27997	C	1.000000	INTERG
I	28007	C	1.000000	INTERG
I	28083	C	1.000000	INTERG
I	28117	C	1.000000	INTERG
I	28127	C	1.000000	INTERG
I	28321	A	1.000000	INTERG
I	28352	T	1.000000	INTERG
I	28433	A	1.000000	INTERG
I	28458	T	1.000000	INTERG
I	28517	G	1.000000	INTERG
I	28650	T	1.000000	INTERG
I	28666	G	1.000000	INTERG
I	28684	G	1.000000	INTERG
I	28696	T	1.000000	INTERG
I	28844	T	1.000000	INTERG
I	28926	T	1.000000	INTERG
I	28975	A	1.000000	INTERG
I	29002	T	1.000000	INTERG
I	29004	A	1.000000	INTERG
I	29006	G	1.000000	INTERG
I	29093	T	1.000000	INTERG
I	29109	C	1.000000	INTERG
I	29118	T	1.000000	INTERG
I	29126	C	1.000000	INTERG
I	29131	G	1.000000	INTERG
I	29154	A	1.000000	INTERG
I	29180	C	1.000000	INTERG
I	29245	A	1.000000	INTERG
I	29282	T	1.000000	INTERG
I	29322	C	1.000000	INTERG
I	29352	C	1.000000	INTERG
I	29354	A	1.000000	INTERG
I	29374	T	1.000000	INTERG
I	29397	C	1.000000	INTERG
I	29400	T	1.000000	INTERG
I	29402	T	1.000000	INTERG
I	29449	G	1.000000	INTERG
I	29459	T	1.000000	INTERG
I	29476	G	1.000000	INTERG
I	29508	C	1.000000	INTERG
I	29522	A	1.000000	INTERG
I	29530	T	1.000000	INTERG
I	29564	C	1.000000	INTERG
I	29666	A	1.000000	INTERG
I	29693	A	1.000000	INTERG
I	29713	A	1.000000	INTERG
I	29746	C	1.000000	INTERG
I	29778	A	1.000000	INTERG
I	29782	T	1.000000	INTERG
I	29787	A	1.000000	INTERG
I	29817	A	1.000000	INTERG
I	29849	T	1.000000	INTERG
I	29875	G	1.000000	INTERG
I	29883	C	1.000000	INTERG
I	29908	T	1.000000	INTERG
I	29911	G	1.000000	INTERG
I	29929	G	1.000000	INTERG
I	29931	C	1.000000	INTERG
I	29996	C	1.000000	INTERG
I	30004	C	1.000000	INTERG
I	30006	C	1.000000	INTERG
I	30051	T	1.000000	INTERG
I	30066	A	1.000000	INTERG
I	30071	A	1.000000	INTERG
I	30091	G	1.000000	INTERG
I	30153	A	1.000000	INTERG
I	30204	G	1.000000	INTERG
I	30209	A	1.000000	INTERG
I	30220	A	1.000000	INTERG
I	30239	G	1.000000	INTERG
I	30265	G	1.000000	INTERG
I	30268	G	1.000000	INTERG
I	30277	G	1.000000	INTERG
I	30290	A	1.000000	INTERG
I	30307	C	1.000000	INTERG
I	30313	G	1.000000	INTERG
I	30335	T	1.000000	INTERG
I	30356	G	1.000000	INTERG
I	30361	T	1.000000	INTERG
I	30371	A	1.000000	INTERG
I	30381	C	1.000000	INTERG
I	30413	A	1.000000	INTERG
I	30422	A	1.000000	INTERG
I	30427	C	1.000000	INTERG
I	30432	T	1.000000	INTERG
I	30434	T	1.000000	INTERG
I	30468	A	1.000000	INTERG
I	30478	T	1.000000	INTERG
I	30481	A	1.000000	INTERG
I	30493	A	1.000000	INTERG
I	30516	A	1.000000	INTERG
I	30522	G	1.000000	INTERG
I	30548	G	1.000000	INTERG
I	30551	A	1.000000	INTERG
I	30558	A	1.000000	INTERG
I	30583	G	1.000000	INTERG
I	30624	A	1.000000	INTERG
I	30662	G	1.000000	INTERG
I	30747	C	1.000000	INTERG
I	30749	A	1.000000	INTERG
I	30755	G	1.000000	INTERG
I	30782	C	1.000000	INTERG
I	30787	C	1.000000	INTERG
I	30817	C	1.000000	INTERG
I	30840	A	1.000000	INTERG
I	30852	C	1.000000	INTERG
I	30980	A	1.000000	INTERG
I	30987	G	1.000000	INTERG
I	31026	C	1.000000	INTERG
I	31058	A	1.000000	INTERG
I	31152	T	1.000000	INTERG
I	31154	A	1.000000	INTERG
I	31168	G	1.000000	INTERG
I	31176	G	1.000000	INTERG
I	31212	A	1.000000	INTERG
I	31391	G	1.000000	INTERG
I	31403	A	1.000000	INTERG
I	31635	C	1.000000	S	YAL062W	23	ATC	23	I	I
I	31755	T	1.000000	S	YAL062W	63	TAT	63	Y	Y
I	31821	T	1.000000	S	YAL062W	85	AAT	85	N	N
I	31848	C	1.000000	S	YAL062W	94	TTC	94	F	F
I	31975	T	1.000000	S	YAL062W	137	TTG	137	L	L
I	31989	C	1.000000	S	YAL062W	141	ATC	141	I	I
I	32145	T	1.000000	S	YAL062W	193	GCT	193	A	A
I	32158	C	1.000000	S	YAL062W	198	CTA	198	L	L
I	32271	A	1.000000	S	YAL062W	235	TTA	235	L	L
I	32511	T	1.000000	S	YAL062W	315	GCT	315	A	A
I	32652	C	1.000000	S	YAL062W	362	GCC	362	A	A
I	32883	T	1.000000	S	YAL062W	439	AAT	439	N	N
I	32986	T	1.000000	INTERG
I	32989	A	1.000000	INTERG
I	33040	G	1.000000	INTERG
I	33048	C	1.000000	INTERG
I	33070	T	1.000000	INTERG
I	33077	A	1.000000	INTERG
I	33147	T	1.000000	INTERG
I	33152	C	1.000000	INTERG
I	33200	T	1.000000	INTERG
I	33293	T	1.000000	INTERG
I	33328	A	1.000000	INTERG
I	33502	G	1.000000	NS	YAL061W	19	GAG	19	K	E
I	33548	C	1.000000	NS	YAL061W	34	GCA	34	E	A
I	33612	G	1.000000	S	YAL061W	55	GAG	55	E	E
I	33892	G	1.000000	NS	YAL061W	149	GGT	149	R	G
I	33996	G	1.000000	S	YAL061W	183	AGG	183	R	R
I	34170	A	1.000000	S	YAL061W	241	ACA	241	T	T
I	34308	T	1.000000	S	YAL061W	287	ACT	287	T	T
I	34515	C	1.000000	S	YAL061W	356	GAC	356	D	D
I	34554	G	1.000000	S	YAL061W	369	ACG	369	T	T
I	34566	C	1.000000	S	YAL061W	373	ATC	373	I	I
I	34991	G	1.000000	INTERG
I	35059	A	1.000000	INTERG
I	35070	T	1.000000	INTERG
I	35466	A	1.000000	S	YAL060W	104	GCA	104	A	A
I	35508	G	1.000000	S	YAL060W	118	AAG	118	K	K
I	35514	C	1.000000	S	YAL060W	120	TGC	120	C	C
I	35565	G	1.000000	S	YAL060W	137	GTG	137	V	V
I	35568	G	1.000000	S	YAL060W	138	GGG	138	G	G
I	35631	C	1.000000	S	YAL060W	159	CCC	159	P	P
I	35668	A	1.000000	NS	YAL060W	172	ATT	172	V	I
I	35736	A	1.000000	S	YAL060W	194	TTA	194	L	L
I	35751	C	1.000000	S	YAL060W	199	GGC	199	G	G
I	35796	C	1.000000	S	YAL060W	214	GCC	214	A	A
I	35818	G	1.000000	NS	YAL060W	222	GTT	222	I	V
I	35970	C	1.000000	S	YAL060W	272	GTC	272	V	V
I	36005	G	1.000000	NS	YAL060W	284	AGG	284	K	R
I	36048	G	1.000000	S	YAL060W	298	GTG	298	V	V
I	36123	T	1.000000	S	YAL060W	323	TTT	323	F	F
I	36160	A	1.000000	NS	YAL060W	336	ACC	336	A	T
I	36313	G	1.000000	INTERG
I	36524	T	1.000000	NS	YAL059C-A	132	CAT	132	R	H
I	36574	G	1.000000	S	YAL059C-A	115	TGC	115	C	C
I	36637	G	1.000000	S	YAL059C-A	94	GGC	94	G	G
I	36898	T	1.000000	NS	YAL059C-A	7	ATA	7	M	I
I	37008	A	1.000000	NS	YAL059W	167	GAA	167	A	E
I	37019	G	1.000000	NS	YAL059W	171	GGT	171	S	G
I	37069	T	1.000000	S	YAL059W	187	GAT	187	D	D
I	37255	C	1.000000	INTERG
I	37294	C	1.000000	INTERG
I	37315	A	1.000000	INTERG
I	37330	G	1.000000	INTERG
I	37553	G	1.000000	S	YAL058W	30	GAG	30	E	E
I	37595	A	1.000000	S	YAL058W	44	AAA	44	K	K
I	37885	T	1.000000	NS	YAL058W	141	GTA	141	A	V
I	37976	A	1.000000	S	YAL058W	171	GCA	171	A	A
I	38120	T	1.000000	S	YAL058W	219	ATT	219	I	I
I	38236	G	1.000000	NS	YAL058W	258	GGT	258	D	G
I	38361	T	1.000000	NS	YAL058W	300	TCC	300	P	S
I	38490	G	1.000000	NS	YAL058W	343	GCA	343	P	A
I	38504	G	1.000000	NS	YAL058W	347	AAG	347	N	K
I	38508	T	1.000000	NS	YAL058W	349	TCC	349	A	S
I	38524	A	1.000000	NS	YAL058W	354	CAA	354	P	Q
I	38533	C	1.000000	NS	YAL058W	357	CCC	357	L	P
I	38657	A	1.000000	S	YAL058W	398	GAA	398	E	E
I	38689	C	1.000000	NS	YAL058W	409	ACC	409	S	T
I	38888	C	1.000000	S	YAL058W	475	ATC	475	I	I
I	38980	A	1.000000	NS	YAL056C-A	23	TTT	23	L	F
I	39009	C	1.000000	NS	YAL056C-A	13	CGA	13	Q	R
I	39105	G	1.000000	INTERG
I	39123	T	1.000000	INTERG
I	39162	G	1.000000	INTERG
I	39795	A	1.000000	S	YAL056W	179	CAA	179	Q	Q
I	39901	C	1.000000	NS	YAL056W	215	CAT	215	Y	H
I	39963	A	1.000000	S	YAL056W	235	AAA	235	K	K
I	40064	T	1.000000	NS	YAL056W	269	CTA	269	P	L
I	40237	T	1.000000	S	YAL056W	327	TTA	327	L	L
I	40380	A	1.000000	S	YAL056W	374	ACA	374	T	T
I	40860	G	1.000000	S	YAL056W	534	AAG	534	K	K
I	40866	C	1.000000	S	YAL056W	536	GGC	536	G	G
I	40914	G	1.000000	NS	YAL056W	552	AGG	552	S	R
I	41278	A	1.000000	NS	YAL056W	674	ACG	674	A	T
I	41481	G	1.000000	S	YAL056W	741	GTG	741	V	V
I	41587	T	1.000000	NS	YAL056W	777	TCT	777	P	S
I	41736	C	1.000000	S	YAL056W	826	GAC	826	D	D
I	41739	G	1.000000	S	YAL056W	827	ACG	827	T	T
I	41802	A	1.000000	S	YAL056W	848	TTA	848	L	L
I	41883	T	1.000000	S	YAL056W	875	AGT	875	S	S
I	41906	A	1.000000	INTERG
I	41987	T	1.000000	INTERG
I	42115	C	1.000000	INTERG
I	42257	A	1.000000	S	YAL055W	27	ACA	27	T	T
I	42484	A	1.000000	NS	YAL055W	103	GAG	103	G	E
I	42527	C	1.000000	S	YAL055W	117	TAC	117	Y	Y
I	42554	T	1.000000	S	YAL055W	126	TCT	126	S	S
I	42562	A	1.000000	NS	YAL055W	129	AAA	129	R	K
I	42590	A	1.000000	S	YAL055W	138	TTA	138	L	L
I	42629	G	1.000000	S	YAL055W	151	GCG	151	A	A
I	42635	T	1.000000	S	YAL055W	153	GTT	153	V	V
I	42684	A	1.000000	NS	YAL055W	170	ATA	170	V	I
I	43004	A	1.000000	S	YAL054C	673	TCT	673	S	S
I	43137	T	1.000000	NS	YAL054C	629	AAT	629	S	N
I	43478	A	1.000000	S	YAL054C	515	AAT	515	N	N
I	43565	G	1.000000	S	YAL054C	486	GTC	486	V	V
I	43691	T	1.000000	S	YAL054C	444	GAA	444	E	E
I	43784	G	1.000000	S	YAL054C	413	GCC	413	A	A
I	44384	G	1.000000	S	YAL054C	213	GGC	213	G	G
I	44588	G	1.000000	S	YAL054C	145	ACC	145	T	T
I	44675	A	1.000000	S	YAL054C	116	GGT	116	G	G
I	44891	G	1.000000	S	YAL054C	44	ACC	44	T	T
I	44935	A	1.000000	NS	YAL054C	30	TCC	30	A	S
I	45024	A	1.000000	INTERG
I	45198	A	1.000000	INTERG
I	45431	A	1.000000	INTERG
I	45546	T	1.000000	INTERG
I	45831	C	1.000000	INTERG
I	46030	A	1.000000	S	YAL053W	44	TTA	44	L	L
I	46375	T	1.000000	NS	YAL053W	159	GAT	159	E	D
I	46723	G	1.000000	S	YAL053W	275	TCG	275	S	S
I	46837	A	1.000000	S	YAL053W	313	CTA	313	L	L
I	46846	C	1.000000	S	YAL053W	316	ACC	316	T	T
I	46894	G	1.000000	S	YAL053W	332	AGG	332	R	R
I	46912	G	1.000000	S	YAL053W	338	GCG	338	A	A
I	46966	C	1.000000	S	YAL053W	356	TTC	356	F	F
I	47044	C	1.000000	S	YAL053W	382	ATC	382	I	I
I	47206	G	1.000000	S	YAL053W	436	GTG	436	V	V
I	47518	G	1.000000	S	YAL053W	540	CCG	540	P	P
I	47660	C	1.000000	S	YAL053W	588	CTG	588	L	L
I	47690	C	1.000000	S	YAL053W	598	CTG	598	L	L
I	47896	T	1.000000	S	YAL053W	666	GAT	666	D	D
I	48115	C	1.000000	S	YAL053W	739	GCC	739	A	A
I	48264	T	1.000000	INTERG
I	48751	C	1.000000	NS	YAL051W	63	TCG	63	L	S
I	48815	C	1.000000	S	YAL051W	84	GGC	84	G	G
I	48890	T	1.000000	S	YAL051W	109	GAT	109	D	D
I	49103	T	1.000000	S	YAL051W	180	ACT	180	T	T
I	49114	C	1.000000	NS	YAL051W	184	ACT	184	I	T
I	49247	T	1.000000	S	YAL051W	228	TTT	228	F	F
I	49403	T	1.000000	S	YAL051W	280	TTT	280	F	F
I	49505	C	1.000000	S	YAL051W	314	GAC	314	D	D
I	49614	A	1.000000	NS	YAL051W	351	AAT	351	Y	N
I	49871	T	1.000000	S	YAL051W	436	TAT	436	Y	Y
I	50024	T	1.000000	S	YAL051W	487	CAT	487	H	H
I	50204	G	1.000000	S	YAL051W	547	AAG	547	K	K
I	50343	G	1.000000	NS	YAL051W	594	GAA	594	K	E
I	50354	T	1.000000	S	YAL051W	597	TTT	597	F	F
I	50384	A	1.000000	S	YAL051W	607	TCA	607	S	S
I	50432	C	1.000000	S	YAL051W	623	CAC	623	H	H
I	50456	A	1.000000	S	YAL051W	631	AAA	631	K	K
I	50498	G	1.000000	S	YAL051W	645	TTG	645	L	L
I	50660	A	1.000000	S	YAL051W	699	CTA	699	L	L
I	50663	T	1.000000	S	YAL051W	700	ATT	700	I	I
I	50840	G	1.000000	S	YAL051W	759	ACG	759	T	T
I	51095	A	1.000000	S	YAL051W	844	AGA	844	R	R
I	51287	C	1.000000	S	YAL051W	908	CGC	908	R	R
I	51321	C	1.000000	S	YAL051W	920	CTG	920	L	L
I	51371	C	1.000000	S	YAL051W	936	GGC	936	G	G
I	51434	G	1.000000	S	YAL051W	957	TCG	957	S	S
I	51951	G	1.000000	S	YAL049C	215	GCC	215	A	A
I	52164	T	1.000000	S	YAL049C	144	GGA	144	G	G
I	52310	G	1.000000	NS	YAL049C	96	CTT	96	F	L
I	52603	T	1.000000	INTERG
I	52613	A	1.000000	INTERG
I	52632	C	1.000000	INTERG
I	52733	G	1.000000	INTERG
I	52846	A	1.000000	S	YAL048C	648	TCT	648	S	S
I	52849	G	1.000000	S	YAL048C	647	TGC	647	C	C
I	52858	C	1.000000	S	YAL048C	644	GTG	644	V	V
I	52939	T	1.000000	S	YAL048C	617	CCA	617	P	P
I	52951	T	1.000000	S	YAL048C	613	GGA	613	G	G
I	52984	G	1.000000	S	YAL048C	602	TTC	602	F	F
I	52996	G	1.000000	S	YAL048C	598	CTC	598	L	L
I	53146	G	1.000000	S	YAL048C	548	ACC	548	T	T
I	53167	G	1.000000	S	YAL048C	541	GTC	541	V	V
I	53266	T	1.000000	S	YAL048C	508	CAA	508	Q	Q
I	53542	T	1.000000	S	YAL048C	416	CAA	416	Q	Q
I	53836	G	1.000000	S	YAL048C	318	GTC	318	V	V
I	53843	T	1.000000	NS	YAL048C	316	AAG	316	R	K
I	53851	A	1.000000	S	YAL048C	313	CTT	313	L	L
I	53935	T	1.000000	S	YAL048C	285	GCA	285	A	A
I	54175	G	1.000000	S	YAL048C	205	GCC	205	A	A
I	54198	A	1.000000	S	YAL048C	198	TTA	198	L	L
I	54244	G	1.000000	S	YAL048C	182	GCC	182	A	A
I	54319	C	1.000000	S	YAL048C	157	GAG	157	E	E
I	54478	A	1.000000	S	YAL048C	104	TCT	104	S	S
I	54481	C	1.000000	S	YAL048C	103	AGG	103	R	R
I	54508	G	1.000000	S	YAL048C	94	GTC	94	V	V
I	54661	T	1.000000	S	YAL048C	43	ATA	43	I	I
I	54679	T	1.000000	S	YAL048C	37	GTA	37	V	V
I	54742	C	1.000000	S	YAL048C	16	GTG	16	V	V
I	54784	G	1.000000	S	YAL048C	2	ACC	2	T	T
I	54806	C	1.000000	S	YAL047W-A	75	CTA	75	L	L
I	55145	T	1.000000	S	YAL047C	571	CTA	571	L	L
I	55171	G	1.000000	S	YAL047C	563	CTA	563	L	L
I	55213	C	1.000000	NS	YAL047C	549	GCC	549	S	A
I	55256	G	1.000000	S	YAL047C	534	ACC	534	T	T
I	55327	A	1.000000	NS	YAL047C	511	TTA	511	V	L
I	55508	C	1.000000	S	YAL047C	450	TTG	450	L	L
I	55688	C	1.000000	S	YAL047C	390	GAG	390	E	E
I	55793	C	1.000000	S	YAL047C	355	CAG	355	Q	Q
I	56007	G	1.000000	NS	YAL047C	284	GCC	284	V	A
I	56107	C	1.000000	NS	YAL047C	251	GCT	251	T	A
I	56129	C	1.000000	S	YAL047C	243	TCG	243	S	S
I	56144	G	1.000000	NS	YAL047C	238	TTC	238	L	F
I	56195	G	1.000000	S	YAL047C	221	GAC	221	D	D
I	56351	A	1.000000	S	YAL047C	169	GCT	169	A	A
I	56380	C	1.000000	NS	YAL047C	160	GCG	160	T	A
I	56786	A	1.000000	S	YAL047C	24	AGT	24	S	S
I	56871	T	1.000000	INTERG
I	56878	C	1.000000	INTERG
I	56904	C	1.000000	INTERG
I	57041	T	1.000000	S	YAL046C	115	CCA	115	P	P
I	57155	A	1.000000	S	YAL046C	77	TTT	77	F	F
I	57320	T	1.000000	S	YAL046C	22	CTA	22	L	L
I	57669	C	1.000000	NS	YAL045C	43	GGC	43	D	G
I	58073	A	1.000000	S	YAL044C	130	AAT	130	N	N
I	58490	T	1.000000	INTERG
I	58494	T	1.000000	INTERG
I	58600	T	1.000000	INTERG
I	58794	A	1.000000	S	YAL043C	753	CCT	753	P	P
I	58827	A	1.000000	S	YAL043C	742	TTT	742	F	F
I	59073	T	1.000000	S	YAL043C	660	GAA	660	E	E
I	59229	T	1.000000	S	YAL043C	608	GCA	608	A	A
I	59349	C	1.000000	NS	YAL043C	568	ATG	568	I	M
I	59394	A	1.000000	S	YAL043C	553	AGT	553	S	S
I	59475	T	1.000000	NS	YAL043C	526	ATA	526	M	I
I	59496	G	1.000000	S	YAL043C	519	GCC	519	A	A
I	59659	G	1.000000	NS	YAL043C	465	ACC	465	S	T
I	59976	C	1.000000	S	YAL043C	359	TCG	359	S	S
I	59985	C	1.000000	S	YAL043C	356	AAG	356	K	K
I	60165	C	1.000000	S	YAL043C	296	AAG	296	K	K
I	60198	T	1.000000	S	YAL043C	285	AGA	285	R	R
I	60246	T	1.000000	S	YAL043C	269	GAA	269	E	E
I	60384	T	1.000000	S	YAL043C	223	GAA	223	E	E
I	60417	T	1.000000	S	YAL043C	212	AGA	212	R	R
I	60526	G	1.000000	NS	YAL043C	176	GCC	176	V	A
I	60774	C	1.000000	S	YAL043C	93	CTG	93	L	L
I	60912	G	1.000000	S	YAL043C	47	CCC	47	P	P
I	61900	T	1.000000	S	YAL042W	195	GTT	195	V	V
I	62308	C	1.000000	S	YAL042W	331	CAC	331	H	H
I	62361	C	1.000000	NS	YAL042W	349	GCT	349	V	A
I	62654	T	1.000000	INTERG
I	65365	A	1.000000	S	YAL041W	842	GCA	842	A	A
I	65451	C	1.000000	INTERG
I	65453	G	1.000000	INTERG
I	65506	C	1.000000	INTERG
I	65514	T	1.000000	INTERG
I	65570	G	1.000000	INTERG
I	65590	C	1.000000	INTERG
I	65871	A	1.000000	S	YAL040C	550	CAT	550	H	H
I	65892	C	1.000000	S	YAL040C	543	GTG	543	V	V
I	65910	C	1.000000	S	YAL040C	537	TCG	537	S	S
I	65991	A	1.000000	S	YAL040C	510	ATT	510	I	I
I	66003	C	1.000000	S	YAL040C	506	CAG	506	Q	Q
I	66033	G	1.000000	S	YAL040C	496	AAC	496	N	N
I	67269	G	1.000000	S	YAL040C	84	CTC	84	L	L
I	67275	A	1.000000	S	YAL040C	82	TTT	82	F	F
I	67441	A	1.000000	NS	YAL040C	27	GTC	27	A	V
I	67476	G	1.000000	NS	YAL040C	15	AGC	15	R	S
I	68785	C	1.000000	S	YAL039C	247	GCG	247	A	A
I	69603	C	1.000000	INTERG
I	70024	C	1.000000	INTERG
I	70045	G	1.000000	INTERG
I	70071	T	1.000000	INTERG
I	70280	G	1.000000	INTERG
I	71601	A	1.000000	INTERG
I	73882	T	1.000000	INTERG
I	73976	T	1.000000	INTERG
I	73999	G	1.000000	INTERG
I	74047	T	1.000000	NS	YAL037W	10	TCC	10	P	S
I	74050	G	1.000000	NS	YAL037W	11	GTA	11	I	V
I	74139	G	1.000000	S	YAL037W	40	GAG	40	E	E
I	74156	G	1.000000	NS	YAL037W	46	AGT	46	I	S
I	76368	C	1.000000	INTERG
I	76386	A	1.000000	INTERG
I	76417	C	1.000000	INTERG
I	76456	A	1.000000	S	YAL035W	10	CAA	10	Q	Q
I	77115	T	1.000000	NS	YAL035W	230	CTA	230	R	L
I	77514	G	0.617988	NS	YAL035W	363	GGA	363	E	G
I	80108	C	1.000000	NS	YAL034W-A	131	CTG	131	V	L
I	81442	A	1.000000	S	YAL034C	170	AAT	170	N	N
I	82379	A	1.000000	INTERG
I	84156	C	1.000000	NS	YAL032C	107	GAC	107	N	D
I	85154	A	1.000000	S	YAL031C	626	ACT	626	T	T
I	85480	T	1.000000	NS	YAL031C	518	ATG	518	V	M
I	85751	T	1.000000	S	YAL031C	427	TTA	427	L	L
I	88173	A	1.000000	NS	YAL029C	1366	AAT	1366	K	N
I	88212	T	1.000000	S	YAL029C	1353	TTA	1353	L	L
I	88393	C	1.000000	NS	YAL029C	1293	GGT	1293	V	G
I	88638	G	1.000000	S	YAL029C	1211	GGC	1211	G	G
I	88645	C	1.000000	NS	YAL029C	1209	GGG	1209	A	G
I	88782	A	1.000000	S	YAL029C	1163	ATT	1163	I	I
I	88812	G	1.000000	S	YAL029C	1153	AAC	1153	N	N
I	89010	C	1.000000	S	YAL029C	1087	GTG	1087	V	V
I	89060	T	1.000000	NS	YAL029C	1071	ACT	1071	A	T
I	89266	C	1.000000	NS	YAL029C	1002	GGT	1002	V	G
I	89268	C	1.000000	S	YAL029C	1001	CAG	1001	Q	Q
I	89334	C	1.000000	S	YAL029C	979	CAG	979	Q	Q
I	89430	T	1.000000	S	YAL029C	947	AAA	947	K	K
I	89433	G	1.000000	S	YAL029C	946	TTC	946	F	F
I	89472	G	1.000000	S	YAL029C	933	GCC	933	A	A
I	89484	G	1.000000	S	YAL029C	929	CGC	929	R	R
I	89494	G	1.000000	NS	YAL029C	926	GCT	926	V	A
I	89561	C	1.000000	NS	YAL029C	904	GTT	904	I	V
I	89679	A	1.000000	NS	YAL029C	864	AGT	864	R	S
I	89705	C	1.000000	NS	YAL029C	856	GTA	856	I	V
I	89805	T	1.000000	S	YAL029C	822	AGA	822	R	R
I	89979	G	1.000000	S	YAL029C	764	TTC	764	F	F
I	90064	T	1.000000	NS	YAL029C	736	GAA	736	A	E
I	90330	T	1.000000	S	YAL029C	647	CTA	647	L	L
I	93789	A	1.000000	NS	YAL028W	297	AAT	297	I	N
I	94472	A	1.000000	NS	YAL028W	525	ATA	525	V	I
I	96904	A	1.000000	S	YAL026C	932	TTA	932	L	L
I	97307	A	1.000000	S	YAL026C	797	ATT	797	I	I
I	99471	G	1.000000	NS	YAL026C	76	CCA	76	L	P
I	107538	A	1.000000	S	YAL023C	338	GGT	338	G	G
I	109735	G	1.000000	S	YAL022C	232	GCC	232	A	A
I	111956	T	1.000000	S	YAL021C	468	CCA	468	P	P
I	112136	T	1.000000	NS	YAL021C	408	TTA	408	F	L
I	112237	T	1.000000	NS	YAL021C	375	AAG	375	E	K
I	113132	G	1.000000	S	YAL021C	76	GCC	76	A	A
I	113159	C	1.000000	NS	YAL021C	67	AAG	67	N	K
I	113207	C	1.000000	S	YAL021C	51	CCG	51	P	P
I	113326	G	1.000000	NS	YAL021C	12	CTG	12	V	L
I	114628	T	1.000000	NS	YAL019W-A	127	TTT	127	V	F
I	114652	T	1.000000	NS	YAL019W-A	135	TCA	135	P	S
I	114814	A	1.000000	NS	YAL019W-A	189	ATA	189	L	I
I	114824	T	1.000000	INTERG
I	116327	C	1.000000	NS	YAL019W	470	ACT	470	I	T
I	117940	T	1.000000	S	YAL019W	1008	TTA	1008	L	L
I	118143	C	1.000000	S	YAL019W	1075	ACC	1075	T	T
I	118606	G	1.000000	S	YAL018C	312	ATC	312	I	I
I	119344	A	1.000000	S	YAL018C	66	TTT	66	F	F
I	119350	G	1.000000	S	YAL018C	64	GAC	64	D	D
I	119460	A	1.000000	S	YAL018C	28	TTG	28	L	L
I	119659	G	1.000000	INTERG
I	119951	C	1.000000	INTERG
I	120281	G	1.000000	S	YAL017W	19	GAG	19	E	E
I	120347	T	1.000000	S	YAL017W	41	CCT	41	P	P
I	120378	A	1.000000	NS	YAL017W	52	AAA	52	E	K
I	120960	A	1.000000	NS	YAL017W	246	AAT	246	H	N
I	124362	G	1.000000	NS	YAL016C-B	44	GCT	44	V	A
I	126600	A	1.000000	S	YAL016W	574	AGA	574	R	R
I	126902	G	1.000000	INTERG
I	129476	G	1.000000	S	YAL013W	69	AAG	69	K	K
I	129517	C	1.000000	NS	YAL013W	83	CCC	83	L	P
I	130254	C	1.000000	NS	YAL013W	329	CGC	329	C	R
I	130292	T	1.000000	S	YAL013W	341	TGT	341	C	C
I	130362	T	1.000000	NS	YAL013W	365	TTC	365	L	F
I	130639	A	1.000000	INTERG
I	130776	G	1.000000	INTERG
I	130975	A	1.000000	S	YAL012W	59	GAA	59	E	E
I	131539	T	1.000000	S	YAL012W	247	ACT	247	T	T
I	131635	C	1.000000	S	YAL012W	279	GTC	279	V	V
I	131980	T	1.000000	S	YAL012W	394	AAT	394	N	N
I	132189	C	1.000000	INTERG
I	132423	G	1.000000	S	YAL011W	75	GGG	75	G	G
I	132468	C	1.000000	S	YAL011W	90	ACC	90	T	T
I	132618	G	1.000000	S	YAL011W	140	CCG	140	P	P
I	132723	A	1.000000	S	YAL011W	175	AAA	175	K	K
I	132831	G	1.000000	S	YAL011W	211	GAG	211	E	E
I	133080	G	1.000000	S	YAL011W	294	GAG	294	E	E
I	133134	T	1.000000	S	YAL011W	312	TTT	312	F	F
I	133174	A	1.000000	NS	YAL011W	326	ATT	326	V	I
I	133374	A	1.000000	S	YAL011W	392	TCA	392	S	S
I	133425	C	1.000000	S	YAL011W	409	GTC	409	V	V
I	133429	G	1.000000	NS	YAL011W	411	GCA	411	S	A
I	133615	A	1.000000	NS	YAL011W	473	ATA	473	V	I
I	133640	G	1.000000	NS	YAL011W	481	GGT	481	D	G
I	133749	A	1.000000	S	YAL011W	517	GAA	517	E	E
I	133857	A	1.000000	S	YAL011W	553	GGA	553	G	G
I	134219	T	1.000000	NS	YAL010C	483	ACA	483	A	T
I	134475	C	1.000000	S	YAL010C	397	AGG	397	R	R
I	134587	A	1.000000	NS	YAL010C	360	TTA	360	S	L
I	134604	G	1.000000	S	YAL010C	354	AAC	354	N	N
I	134639	A	1.000000	NS	YAL010C	343	TCA	343	P	S
I	134661	A	1.000000	S	YAL010C	335	TCT	335	S	S
I	135181	T	1.000000	NS	YAL010C	162	AAT	162	S	N
I	135222	A	1.000000	S	YAL010C	148	TAT	148	Y	Y
I	135325	C	1.000000	NS	YAL010C	114	GGG	114	A	G
I	135417	A	1.000000	NS	YAL010C	83	AAT	83	K	N
I	135827	A	1.000000	INTERG
I	135952	T	1.000000	S	YAL009W	33	TCT	33	S	S
I	136041	A	1.000000	NS	YAL009W	63	CAC	63	R	H
I	136057	G	1.000000	S	YAL009W	68	CAG	68	Q	Q
I	136153	G	1.000000	S	YAL009W	100	GTG	100	V	V
I	136160	T	1.000000	NS	YAL009W	103	TTC	103	L	F
I	136195	T	1.000000	S	YAL009W	114	TTT	114	F	F
I	136667	A	1.000000	INTERG
I	136814	C	1.000000	INTERG
I	136961	C	1.000000	S	YAL008W	16	AAC	16	N	N
I	137074	C	1.000000	NS	YAL008W	54	GCT	54	G	A
I	137148	G	1.000000	NS	YAL008W	79	GAG	79	Q	E
I	137167	A	1.000000	NS	YAL008W	85	AAT	85	T	N
I	137237	A	1.000000	S	YAL008W	108	TTA	108	L	L
I	137264	G	1.000000	S	YAL008W	117	GGG	117	G	G
I	137336	G	1.000000	S	YAL008W	141	TTG	141	L	L
I	138257	A	1.000000	NS	YAL007C	30	GTA	30	A	V
I	138499	A	1.000000	INTERG
I	138591	G	1.000000	INTERG
I	138650	G	1.000000	INTERG
I	138655	A	1.000000	INTERG
I	138770	G	1.000000	INTERG
I	138780	T	1.000000	INTERG
I	138785	T	1.000000	INTERG
I	138791	C	1.000000	INTERG
I	138793	C	1.000000	INTERG
I	139045	G	1.000000	INTERG
I	139073	A	1.000000	INTERG
I	139123	C	1.000000	INTERG
I	139132	T	1.000000	INTERG
I	139199	A	1.000000	INTERG
I	139277	C	1.000000	INTERG
I	139311	C	1.000000	INTERG
I	139692	A	1.000000	S	YAL005C	580	ACT	580	T	T
I	140397	C	0.216772	S	YAL005C	345	AAG	345	K	K
I	140418	A	0.306714	S	YAL005C	338	ACT	338	T	T
I	140451	C	0.651858	S	YAL005C	327	CAG	327	Q	Q
I	140526	T	0.364091	S	YAL005C	302	TTA	302	L	L
I	141180	A	1.000000	S	YAL005C	84	GAT	84	D	D
I	141184	C	1.000000	NS	YAL005C	83	GGT	83	A	G
I	141342	G	1.000000	S	YAL005C	30	GAC	30	D	D
I	141802	T	1.000000	INTERG
I	141835	G	1.000000	INTERG
I	141913	T	1.000000	INTERG
I	141984	C	1.000000	INTERG
I	143085	C	1.000000	S	YAL003W	304	GAC	304	D	D
I	143622	G	1.000000	INTERG
I	143638	A	1.000000	INTERG
I	143806	C	1.000000	S	YAL002W	34	CTA	34	L	L
I	143852	C	1.000000	NS	YAL002W	49	CCG	49	L	P
I	144684	C	1.000000	S	YAL002W	326	TCC	326	S	S
I	144826	G	1.000000	NS	YAL002W	374	GAC	374	H	D
I	145634	C	1.000000	NS	YAL002W	643	GCA	643	V	A
I	145720	A	1.000000	NS	YAL002W	672	AAT	672	D	N
I	146474	A	1.000000	NS	YAL002W	923	GAT	923	G	D
I	146738	G	1.000000	NS	YAL002W	1011	AGT	1011	N	S
I	146820	C	1.000000	S	YAL002W	1038	AGC	1038	S	S
I	147726	G	1.000000	S	YAL001C	1147	TGC	1147	C	C
I	147738	T	1.000000	S	YAL001C	1143	TTA	1143	L	L
I	147785	G	1.000000	NS	YAL001C	1128	CTC	1128	V	L
I	149307	C	1.000000	S	YAL001C	620	TTG	620	L	L
I	149467	T	1.000000	NS	YAL001C	567	GAC	567	G	D
I	149773	T	1.000000	NS	YAL001C	465	CAT	465	R	H
I	150303	A	1.000000	S	YAL001C	288	TAT	288	Y	Y
I	150921	A	1.000000	S	YAL001C	82	TGT	82	C	C
I	151010	T	1.000000	NS	YAL001C	53	AAA	53	E	K
I	151332	C	1.000000	INTERG
I	151450	T	1.000000	INTERG
I	151453	A	1.000000	INTERG
I	151460	C	1.000000	INTERG
I	151465	A	1.000000	INTERG
I	151475	G	1.000000	INTERG
I	151478	G	1.000000	INTERG
I	151511	A	1.000000	INTERG
I	151521	C	1.000000	INTERG
I	151637	A	1.000000	INTERG
I	151658	C	1.000000	INTERG
I	151834	A	1.000000	INTERG
I	151963	A	1.000000	INTERG
I	152004	G	1.000000	INTERG
I	152036	C	1.000000	INTERG
I	152155	G	1.000000	INTERG
I	152235	A	1.000000	INTERG
I	152239	C	1.000000	INTERG
I	152274	A	1.000000	S	YAR002W	6	TTA	6	L	L
I	152291	T	1.000000	NS	YAR002W	12	ATT	12	T	I
I	152336	G	1.000000	NS	YAR002W	27	CGC	27	H	R
I	152709	G	1.000000	S	YAR002W	151	AAG	151	K	K
I	152728	A	1.000000	NS	YAR002W	158	AGA	158	G	R
I	152932	G	1.000000	NS	YAR002W	226	GCA	226	T	A
I	152970	T	1.000000	S	YAR002W	238	CCT	238	P	P
I	153156	T	1.000000	S	YAR002W	300	TCT	300	S	S
I	153742	C	1.000000	NS	YAR002W	496	CCA	496	S	P
I	153762	G	1.000000	S	YAR002W	502	TCG	502	S	S
I	154086	G	1.000000	S	YAR002C-A	213	TTC	213	F	F
I	154332	T	1.000000	S	YAR002C-A	131	GTA	131	V	V
I	154746	T	1.000000	INTERG
I	155562	G	1.000000	S	YAR003W	186	GTG	186	V	V
I	156174	G	1.000000	S	YAR003W	390	GCG	390	A	A
I	156383	G	1.000000	INTERG
I	156403	C	1.000000	INTERG
I	156518	C	1.000000	INTERG
I	156538	C	1.000000	INTERG
I	156554	A	1.000000	INTERG
I	156584	C	1.000000	INTERG
I	156651	G	1.000000	INTERG
I	156666	A	1.000000	INTERG
I	156835	A	1.000000	S	YAR007C	595	ACT	595	T	T
I	156949	C	1.000000	S	YAR007C	557	GAG	557	E	E
I	157114	G	1.000000	S	YAR007C	502	ACC	502	T	T
I	157134	A	1.000000	S	YAR007C	496	TTG	496	L	L
I	157339	T	1.000000	S	YAR007C	427	AAA	427	K	K
I	157344	G	1.000000	S	YAR007C	426	CTA	426	L	L
I	157428	A	1.000000	S	YAR007C	398	TTG	398	L	L
I	157912	G	1.000000	S	YAR007C	236	ACC	236	T	T
I	157927	A	1.000000	S	YAR007C	231	GGT	231	G	G
I	158089	G	1.000000	S	YAR007C	177	AAC	177	N	N
I	158200	G	1.000000	S	YAR007C	140	AGC	140	S	S
I	158341	C	1.000000	S	YAR007C	93	AGG	93	R	R
I	158503	T	1.000000	S	YAR007C	39	GGA	39	G	G
I	158597	T	1.000000	NS	YAR007C	8	AAG	8	R	K
I	158641	T	1.000000	INTERG
I	158733	T	1.000000	INTERG
I	158824	C	1.000000	INTERG
I	158827	A	1.000000	INTERG
I	158870	C	1.000000	INTERG
I	158971	G	1.000000	S	YAR008W	2	CCG	2	P	P
I	159164	C	1.000000	NS	YAR008W	67	CAT	67	D	H
I	159467	A	1.000000	NS	YAR008W	168	AAT	168	D	N
I	166369	C	1.000000	INTERG
I	167636	G	1.000000	S	YAR014C	412	TCC	412	S	S
I	168686	A	1.000000	S	YAR014C	62	ATT	62	I	I
I	168767	T	1.000000	S	YAR014C	35	ATA	35	I	I
I	168772	A	1.000000	S	YAR014C	34	TTA	34	L	L
I	168787	A	1.000000	NS	YAR014C	29	TGT	29	G	C
I	168836	A	1.000000	S	YAR014C	12	TCT	12	S	S
I	169205	T	1.000000	INTERG
I	169217	C	1.000000	INTERG
I	169243	T	1.000000	INTERG
I	169269	C	1.000000	INTERG
I	169422	T	1.000000	S	YAR015W	16	GCT	16	A	A
I	169476	C	1.000000	S	YAR015W	34	GTC	34	V	V
I	169638	C	1.000000	S	YAR015W	88	TAC	88	Y	Y
I	169689	T	1.000000	S	YAR015W	105	CGT	105	R	R
I	169830	G	1.000000	S	YAR015W	152	CAG	152	Q	Q
I	169887	T	1.000000	S	YAR015W	171	GAT	171	D	D
I	169992	C	1.000000	S	YAR015W	206	GCC	206	A	A
I	170022	C	1.000000	S	YAR015W	216	ACC	216	T	T
I	170564	A	1.000000	S	YAR018C	380	TAT	380	Y	Y
I	171200	A	1.000000	S	YAR018C	168	AAT	168	N	N
I	171389	G	1.000000	S	YAR018C	105	TAC	105	Y	Y
I	171975	G	1.000000	INTERG
I	172113	A	1.000000	INTERG
I	172129	T	1.000000	INTERG
I	172431	T	1.000000	NS	YAR019C	902	GAC	902	V	D
I	172585	T	1.000000	NS	YAR019C	851	ACA	851	S	T
I	173222	C	1.000000	S	YAR019C	638	GTG	638	V	V
I	174118	A	1.000000	S	YAR019C	340	TTG	340	L	L
I	174371	C	1.000000	S	YAR019C	255	AAG	255	K	K
I	174746	G	1.000000	S	YAR019C	130	ACC	130	T	T
I	174919	G	1.000000	S	YAR019C	73	CTG	73	L	L
I	174938	A	1.000000	S	YAR019C	66	GAT	66	D	D
I	175121	A	1.000000	S	YAR019C	5	GCT	5	A	A
I	175281	A	1.000000	NS	YAR019W-A	95	GAA	95	G	E
I	175315	A	1.000000	S	YAR019W-A	106	CAA	106	Q	Q
I	175818	G	1.000000	INTERG
I	175876	T	1.000000	INTERG
I	175989	T	1.000000	INTERG
I	176001	C	1.000000	INTERG
I	176026	T	1.000000	INTERG
I	176174	T	1.000000	INTERG
I	176215	T	1.000000	INTERG
I	176266	T	1.000000	INTERG
I	176355	A	1.000000	INTERG
I	176528	A	1.000000	INTERG
I	176595	A	0.539448	INTERG
I	176694	G	1.000000	INTERG
I	176858	G	1.000000	NS	YAR020C	56	CAA	56	*	Q
I	176948	G	1.000000	S	YAR020C	26	CTA	26	L	L
I	177023	C	1.000000	NS	YAR020C	1	GTG	1	M	V
I	177667	C	1.000000	INTERG
I	178248	A	1.000000	INTERG
I	178602	C	1.000000	INTERG
I	178654	A	1.000000	INTERG
I	178674	A	1.000000	INTERG
I	178682	T	1.000000	INTERG
I	178802	G	1.000000	INTERG
I	178875	C	1.000000	INTERG
I	178905	A	1.000000	INTERG
I	178960	C	1.000000	INTERG
I	178989	G	1.000000	INTERG
I	179149	C	1.000000	INTERG
I	179221	G	1.000000	INTERG
I	179397	G	1.000000	NS	YAR023C	142	CCT	142	S	P
I	179554	G	1.000000	S	YAR023C	89	GCC	89	A	A
I	179772	C	1.000000	NS	YAR023C	17	GAC	17	N	D
I	179796	C	1.000000	NS	YAR023C	9	GTG	9	L	V
I	179942	T	1.000000	INTERG
I	179951	G	1.000000	INTERG
I	179996	G	1.000000	INTERG
I	180069	G	1.000000	INTERG
I	180103	C	1.000000	INTERG
I	180134	T	1.000000	INTERG
I	180286	G	1.000000	INTERG
I	180592	G	1.000000	INTERG
I	180646	T	1.000000	INTERG
I	180652	C	1.000000	INTERG
I	180697	G	1.000000	INTERG
I	180747	G	1.000000	INTERG
I	181013	C	1.000000	INTERG
I	181589	A	1.000000	INTERG
I	181752	C	1.000000	INTERG
I	182045	G	1.000000	INTERG
I	182093	T	1.000000	INTERG
I	182141	T	1.000000	INTERG
I	182201	T	1.000000	INTERG
I	182210	A	1.000000	INTERG
I	182240	C	1.000000	INTERG
I	182259	A	1.000000	INTERG
I	182447	A	1.000000	INTERG
I	182496	A	1.000000	INTERG
I	182519	C	1.000000	INTERG
I	182614	A	1.000000	INTERG
I	182616	A	1.000000	INTERG
I	182618	G	1.000000	INTERG
I	182629	C	1.000000	INTERG
I	182642	C	1.000000	INTERG
I	183214	A	1.000000	INTERG
I	183881	C	1.000000	NS	YAR027W	38	CGG	38	W	R
I	184083	C	1.000000	NS	YAR027W	105	TCC	105	F	S
I	184235	G	1.000000	NS	YAR027W	156	GAA	156	K	E
I	184256	G	1.000000	NS	YAR027W	163	GAA	163	K	E
I	184418	G	1.000000	NS	YAR027W	217	GAC	217	H	D
I	184481	A	1.000000	INTERG
I	184488	C	1.000000	INTERG
I	184492	C	1.000000	INTERG
I	184510	C	1.000000	INTERG
I	184921	T	1.000000	S	YAR028W	10	GTT	10	V	V
I	185159	G	1.000000	NS	YAR028W	90	GTG	90	M	V
I	185480	G	1.000000	NS	YAR028W	197	GAT	197	Y	D
I	186482	G	1.000000	S	YAR029W	54	GAG	54	E	E
I	186792	C	1.000000	NS	YAR030C	21	GGT	21	D	G
I	186797	G	1.000000	S	YAR030C	19	TTC	19	F	F
I	186807	T	1.000000	NS	YAR030C	16	CAG	16	R	Q
I	186816	G	1.000000	NS	YAR030C	13	ACA	13	R	T
I	186819	C	1.000000	NS	YAR030C	12	CGA	12	Q	R
I	186857	C	1.000000	NS	YAR031W	8	CAT	8	Y	H
I	186907	C	1.000000	S	YAR031W	24	AGC	24	S	S
I	186963	A	1.000000	NS	YAR031W	43	CAG	43	P	Q
I	186974	T	1.000000	NS	YAR031W	47	TTT	47	L	F
I	186987	A	1.000000	NS	YAR031W	51	AAC	51	S	N
I	186990	C	1.000000	NS	YAR031W	52	ACA	52	R	T
I	187062	C	1.000000	NS	YAR031W	76	TCT	76	F	S
I	187280	G	1.000000	NS	YAR031W	149	GCA	149	P	A
I	187411	T	1.000000	S	YAR031W	192	TAT	192	Y	Y
I	187414	T	1.000000	NS	YAR031W	193	AAT	193	K	N
I	187420	T	1.000000	S	YAR031W	195	AAT	195	N	N
I	187422	G	1.000000	NS	YAR031W	196	CGG	196	Q	R
I	187768	G	1.000000	INTERG
I	187795	C	1.000000	INTERG
I	187797	A	1.000000	INTERG
I	187801	C	1.000000	INTERG
I	188057	G	1.000000	INTERG
I	188086	G	1.000000	INTERG
I	188151	C	1.000000	S	YAR033W	15	CTC	15	L	L
I	188347	C	1.000000	NS	YAR033W	81	CTT	81	F	L
I	188386	G	1.000000	NS	YAR033W	94	GGT	94	S	G
I	188823	C	1.000000	INTERG
I	188881	C	1.000000	INTERG
I	188899	A	1.000000	INTERG
I	188939	G	1.000000	INTERG
I	189047	T	1.000000	INTERG
I	189049	T	1.000000	INTERG
I	189052	A	1.000000	INTERG
I	189123	T	1.000000	INTERG
I	189492	A	1.000000	INTERG
I	189855	C	1.000000	INTERG
I	189876	G	1.000000	INTERG
I	189929	G	1.000000	INTERG
I	189931	G	1.000000	INTERG
I	189997	A	1.000000	INTERG
I	191617	C	1.000000	S	YAR035W	475	GGC	475	G	G
I	191704	C	1.000000	S	YAR035W	504	TCC	504	S	S
I	192073	A	1.000000	S	YAR035W	627	CAA	627	Q	Q
I	192139	A	1.000000	S	YAR035W	649	CAA	649	Q	Q
I	192196	G	1.000000	S	YAR035W	668	TCG	668	S	S
I	192427	C	1.000000	INTERG
I	192429	C	1.000000	INTERG
I	192469	A	1.000000	INTERG
I	192531	T	1.000000	INTERG
I	192618	T	1.000000	INTERG
I	192693	T	1.000000	S	YAR042W	25	CGT	25	R	R
I	192954	A	1.000000	S	YAR042W	112	ATA	112	I	I
I	193260	C	1.000000	S	YAR042W	214	CGC	214	R	R
I	193452	A	1.000000	S	YAR042W	278	TTA	278	L	L
I	193500	T	1.000000	S	YAR042W	294	TTT	294	F	F
I	194101	G	1.000000	NS	YAR042W	495	GCT	495	T	A
I	194104	T	1.000000	NS	YAR042W	496	TCC	496	P	S
I	194166	C	1.000000	S	YAR042W	516	GAC	516	D	D
I	194169	C	1.000000	S	YAR042W	517	GAC	517	D	D
I	194241	T	1.000000	S	YAR042W	541	AAT	541	N	N
I	194290	A	1.000000	NS	YAR042W	558	ATA	558	L	I
I	194475	T	1.000000	S	YAR042W	619	ACT	619	T	T
I	194499	A	1.000000	S	YAR042W	627	GTA	627	V	V
I	194626	A	1.000000	NS	YAR042W	670	ATT	670	V	I
I	194700	T	1.000000	S	YAR042W	694	ACT	694	T	T
I	195459	C	1.000000	S	YAR042W	947	CCC	947	P	P
I	195677	G	1.000000	NS	YAR042W	1020	GGT	1020	D	G
I	195872	T	1.000000	NS	YAR042W	1085	TTG	1085	S	L
I	195910	G	1.000000	NS	YAR042W	1098	GTA	1098	I	V
I	196198	G	1.000000	INTERG
I	196248	C	1.000000	INTERG
I	196284	A	1.000000	INTERG
I	196423	T	1.000000	INTERG
I	196452	T	1.000000	INTERG
I	196500	T	1.000000	INTERG
I	196523	A	1.000000	INTERG
I	196564	A	1.000000	INTERG
I	196587	T	1.000000	INTERG
I	196623	T	1.000000	INTERG
I	196647	C	1.000000	INTERG
I	196805	T	1.000000	INTERG
I	196861	T	1.000000	INTERG
I	196864	A	1.000000	INTERG
I	196884	T	1.000000	INTERG
I	196891	T	1.000000	INTERG
I	196929	G	1.000000	INTERG
I	196932	T	1.000000	INTERG
I	197024	G	1.000000	INTERG
I	197120	A	1.000000	INTERG
I	197123	A	1.000000	INTERG
I	197177	G	1.000000	INTERG
I	197225	A	1.000000	INTERG
I	197236	T	1.000000	INTERG
I	197266	T	1.000000	INTERG
I	197344	T	1.000000	INTERG
I	197350	A	1.000000	INTERG
I	197428	T	1.000000	INTERG
I	197459	C	1.000000	INTERG
I	197484	C	1.000000	INTERG
I	197497	A	1.000000	INTERG
I	197560	G	1.000000	INTERG
I	197574	G	1.000000	INTERG
I	197587	A	1.000000	INTERG
I	197629	T	1.000000	INTERG
I	197646	G	1.000000	INTERG
I	197656	G	1.000000	INTERG
I	197758	G	1.000000	INTERG
I	197760	C	1.000000	INTERG
I	197765	G	1.000000	INTERG
I	197770	G	1.000000	INTERG
I	197772	G	1.000000	INTERG
I	197783	A	1.000000	INTERG
I	197791	G	1.000000	INTERG
I	197811	A	1.000000	INTERG
I	197813	C	1.000000	INTERG
I	197819	G	1.000000	INTERG
I	197825	A	1.000000	INTERG
I	197873	A	1.000000	INTERG
I	197890	T	1.000000	INTERG
I	197908	T	1.000000	INTERG
I	197921	G	1.000000	INTERG
I	197983	A	1.000000	INTERG
I	198013	A	1.000000	INTERG
I	198022	G	1.000000	INTERG
I	198027	T	1.000000	INTERG
I	198118	A	1.000000	INTERG
I	198168	T	1.000000	INTERG
I	198190	C	1.000000	INTERG
I	198215	A	1.000000	INTERG
I	198232	G	1.000000	INTERG
I	198244	T	1.000000	INTERG
I	198259	C	1.000000	INTERG
I	198267	G	1.000000	INTERG
I	198279	G	1.000000	INTERG
I	198287	G	1.000000	INTERG
I	198331	T	1.000000	INTERG
I	198351	A	1.000000	INTERG
I	198398	T	1.000000	INTERG
I	198456	A	1.000000	INTERG
I	198490	C	1.000000	INTERG
I	198533	T	1.000000	INTERG
I	198536	T	1.000000	INTERG
I	198560	C	1.000000	INTERG
I	198562	A	1.000000	INTERG
I	198568	C	1.000000	INTERG
I	198586	G	1.000000	INTERG
I	198605	T	1.000000	INTERG
I	198623	T	1.000000	INTERG
I	198642	C	1.000000	INTERG
I	198648	T	1.000000	INTERG
I	198652	G	1.000000	INTERG
I	198657	T	1.000000	INTERG
I	198664	G	1.000000	INTERG
I	198707	T	1.000000	INTERG
I	198713	T	1.000000	INTERG
I	202718	T	1.000000	INTERG
I	202724	G	1.000000	INTERG
I	202727	C	1.000000	INTERG
I	202732	A	1.000000	INTERG
I	202763	G	1.000000	INTERG
I	202801	A	1.000000	INTERG
I	202825	A	1.000000	INTERG
I	202953	G	1.000000	INTERG
I	202957	C	1.000000	INTERG
I	202977	T	1.000000	INTERG
I	203049	T	1.000000	INTERG
I	203105	G	1.000000	INTERG
I	203111	T	1.000000	INTERG
I	203222	C	1.000000	INTERG
I	203235	G	1.000000	INTERG
I	203283	T	1.000000	INTERG
I	203301	A	1.000000	INTERG
I	203313	A	1.000000	INTERG
I	203349	T	1.000000	INTERG
I	203386	T	1.000000	INTERG
I	203458	T	1.000000	NS	YAR050W	19	ATT	19	T	I
I	203912	T	1.000000	S	YAR050W	170	GCT	170	A	A
I	203922	G	1.000000	NS	YAR050W	174	GAC	174	N	D
I	203973	A	1.000000	NS	YAR050W	191	AAC	191	D	N
I	203984	A	1.000000	S	YAR050W	194	AAA	194	K	K
I	204012	G	1.000000	NS	YAR050W	204	GTC	204	I	V
I	204023	T	1.000000	S	YAR050W	207	ACT	207	T	T
I	204029	C	1.000000	S	YAR050W	209	TAC	209	Y	Y
I	204035	T	1.000000	S	YAR050W	211	TAT	211	Y	Y
I	204039	A	1.000000	NS	YAR050W	213	AGC	213	G	S
I	204041	A	1.000000	S	YAR050W	213	GGA	213	G	G
I	204043	T	1.000000	NS	YAR050W	214	TTC	214	Y	F
I	204047	C	1.000000	S	YAR050W	215	TAC	215	Y	Y
I	204050	C	1.000000	S	YAR050W	216	TAC	216	Y	Y
I	204071	A	1.000000	S	YAR050W	223	TCA	223	S	S
I	204074	T	1.000000	S	YAR050W	224	AAT	224	N	N
I	204113	G	1.000000	S	YAR050W	237	CTG	237	L	L
I	204116	T	1.000000	S	YAR050W	238	CCT	238	P	P
I	204129	A	1.000000	NS	YAR050W	243	ATA	243	V	I
I	204131	C	1.000000	S	YAR050W	243	GTC	243	V	V
I	204146	G	1.000000	S	YAR050W	248	GAG	248	E	E
I	204149	A	1.000000	S	YAR050W	249	GGA	249	G	G
I	204155	G	1.000000	S	YAR050W	251	GTG	251	V	V
I	204167	T	1.000000	S	YAR050W	255	GAT	255	D	D
I	204176	G	1.000000	S	YAR050W	258	CTG	258	L	L
I	204178	C	1.000000	NS	YAR050W	259	ACT	259	S	T
I	204356	C	0.768259	S	YAR050W	318	GCC	318	A	A
I	204358	A	0.763667	NS	YAR050W	319	AAC	319	S	N
I	204374	G	0.425329	S	YAR050W	324	ACG	324	T	T
I	204377	C	0.451853	S	YAR050W	325	ACC	325	T	T
I	206558	C	1.000000	S	YAR050W	1052	TTC	1052	F	F
I	206561	A	1.000000	S	YAR050W	1053	ACA	1053	T	T
I	206564	T	1.000000	S	YAR050W	1054	TCT	1054	S	S
I	206567	A	1.000000	S	YAR050W	1055	ACA	1055	T	T
I	206573	A	0.459347	S	YAR050W	1057	ACA	1057	T	T
I	206580	A	1.000000	NS	YAR050W	1060	ACT	1060	S	T
I	206639	A	0.215513	S	YAR050W	1079	ACA	1079	T	T
I	206645	A	0.228420	S	YAR050W	1081	ACA	1081	T	T
I	206753	A	0.489956	S	YAR050W	1117	TCA	1117	S	S
I	206756	A	0.489200	S	YAR050W	1118	GTA	1118	V	V
I	206770	A	0.333593	NS	YAR050W	1123	GAA	1123	V	E
I	206771	C	0.349708	S	YAR050W	1123	GTC	1123	V	V
I	206773	C	0.346322	NS	YAR050W	1124	ACT	1124	I	T
I	220328	G	0.261858	NS	YAR064W	44	AGG	44	T	R
I	222644	C	0.293606	NS	YAR068W	80	CCG	80	L	P
I	223051	G	0.211643	INTERG
I	223059	C	0.208241	INTERG
I	227697	T	1.000000	INTERG
I	227707	C	1.000000	INTERG
II	5980	T	0.215341	NS	YBL109W	64	CTC	64	P	L
II	6000	G	0.589951	NS	YBL109W	71	GCA	71	S	A
II	6006	T	0.588822	NS	YBL109W	73	TTC	73	V	F
II	6139	A	0.433948	INTERG
II	6498	T	0.342689	INTERG
II	6537	G	0.344895	INTERG
II	6544	C	0.305419	INTERG
II	6550	C	0.269733	INTERG
II	6880	A	0.635677	INTERG
II	6984	T	0.288992	INTERG
II	7023	T	0.504118	INTERG
II	7036	A	0.599642	INTERG
II	7044	T	0.571992	INTERG
II	7100	T	1.000000	INTERG
II	7116	A	1.000000	INTERG
II	9427	T	0.201135	INTERG
II	9443	A	0.202165	INTERG
II	9643	A	1.000000	INTERG
II	13061	T	1.000000	NS	YBL106C	273	CAA	273	H	Q
II	13795	C	1.000000	NS	YBL106C	29	GCC	29	S	A
II	15222	A	1.000000	S	YBL105C	825	GTT	825	V	V
II	15510	T	1.000000	S	YBL105C	729	ACA	729	T	T
II	15518	G	1.000000	S	YBL105C	727	CTA	727	L	L
II	16380	T	1.000000	S	YBL105C	439	GGA	439	G	G
II	16392	G	1.000000	S	YBL105C	435	CTC	435	L	L
II	17554	T	1.000000	NS	YBL105C	48	CAT	48	R	H
II	18229	C	1.000000	NS	YBL104C	1022	GGC	1022	D	G
II	19967	C	1.000000	NS	YBL104C	443	GTC	443	I	V
II	24209	C	1.000000	S	YBL102W	38	CTG	38	L	L
II	26055	A	1.000000	NS	YBL101C	749	TCT	749	P	S
II	26500	C	1.000000	S	YBL101C	600	GTG	600	V	V
II	28204	A	1.000000	S	YBL101C	32	CCT	32	P	P
II	28747	C	1.000000	INTERG
II	29205	G	1.000000	INTERG
II	29490	T	1.000000	INTERG
II	29530	C	1.000000	INTERG
II	30012	T	1.000000	S	YBL100W-B	26	GTT	26	V	V
II	30050	G	1.000000	NS	YBL100W-B	39	AGT	39	N	S
II	30848	G	1.000000	NS	YBL100W-B	305	GGC	305	A	G
II	35631	T	1.000000	INTERG
II	35642	T	1.000000	INTERG
II	35660	C	1.000000	INTERG
II	35672	T	1.000000	INTERG
II	35688	G	1.000000	INTERG
II	35718	T	1.000000	INTERG
II	35722	C	1.000000	INTERG
II	35816	T	1.000000	INTERG
II	35840	A	1.000000	INTERG
II	36362	G	1.000000	INTERG
II	36366	T	1.000000	INTERG
II	36389	C	1.000000	INTERG
II	36492	T	1.000000	INTERG
II	36830	G	1.000000	INTERG
II	37424	A	1.000000	S	YBL099W	124	TTA	124	L	L
II	37454	T	1.000000	S	YBL099W	134	GTT	134	V	V
II	37628	T	1.000000	S	YBL099W	192	GCT	192	A	A
II	38273	T	1.000000	S	YBL099W	407	TCT	407	S	S
II	38800	A	1.000000	INTERG
II	38816	A	1.000000	INTERG
II	39234	T	1.000000	S	YBL098W	30	CTT	30	L	L
II	40260	A	1.000000	S	YBL098W	372	AGA	372	R	R
II	44535	G	1.000000	S	YBL093C	128	TTC	128	F	F
II	45075	T	1.000000	INTERG
II	45824	C	1.000000	INTERG
II	46603	C	1.000000	NS	YBL091C-A	193	CGC	193	H	R
II	46720	C	1.000000	NS	YBL091C-A	154	AGT	154	N	S
II	47062	G	1.000000	NS	YBL091C-A	40	TCC	40	F	S
II	47244	T	1.000000	INTERG
II	49603	G	1.000000	S	YBL089W	10	TTG	10	L	L
II	49999	G	1.000000	NS	YBL089W	142	ATG	142	I	M
II	50186	G	1.000000	NS	YBL089W	205	GCC	205	P	A
II	50527	G	1.000000	S	YBL089W	318	AGG	318	R	R
II	51538	C	1.000000	S	YBL088C	2615	TTG	2615	L	L
II	54156	C	1.000000	NS	YBL088C	1743	GAA	1743	K	E
II	59164	C	1.000000	S	YBL088C	73	ACG	73	T	T
II	59191	C	1.000000	NS	YBL088C	64	GAG	64	D	E
II	59383	T	1.000000	INTERG
II	60471	G	1.000000	NS	YBL087C	90	ACT	90	N	T
II	60478	A	1.000000	NS	YBL087C	88	TAC	88	H	Y
II	60786	C	1.000000	INTERG
II	63857	C	1.000000	INTERG
II	67562	T	1.000000	S	YBL084C	628	TTA	628	L	L
II	68834	T	1.000000	S	YBL084C	204	AAA	204	K	K
II	69772	G	1.000000	NS	YBL083C	123	CAT	123	Y	H
II	71431	A	1.000000	INTERG
II	72365	A	0.219230	NS	YBL081W	167	AAC	167	S	N
II	72388	C	0.273400	NS	YBL081W	175	CAC	175	N	H
II	72397	C	0.205538	NS	YBL081W	178	CAC	178	N	H
II	72663	C	1.000000	S	YBL081W	266	AGC	266	S	S
II	73337	C	1.000000	S	YBL080C	453	CAG	453	Q	Q
II	73354	T	1.000000	NS	YBL080C	448	AAG	448	E	K
II	73448	G	1.000000	S	YBL080C	416	CCC	416	P	P
II	73470	C	1.000000	NS	YBL080C	409	AGA	409	K	R
II	73646	G	1.000000	S	YBL080C	350	ACC	350	T	T
II	73697	C	1.000000	NS	YBL080C	333	ATG	333	I	M
II	73758	T	1.000000	NS	YBL080C	313	CAA	313	P	Q
II	73871	T	1.000000	S	YBL080C	275	GAA	275	E	E
II	73943	A	1.000000	S	YBL080C	251	ATT	251	I	I
II	74102	T	1.000000	S	YBL080C	198	CAA	198	Q	Q
II	74189	C	1.000000	S	YBL080C	169	AAG	169	K	K
II	74688	T	1.000000	NS	YBL080C	3	CAG	3	R	Q
II	74853	T	1.000000	INTERG
II	74920	T	1.000000	INTERG
II	75097	A	1.000000	INTERG
II	75564	T	1.000000	S	YBL079W	102	GAT	102	D	D
II	76203	G	1.000000	S	YBL079W	315	ACG	315	T	T
II	76212	T	1.000000	S	YBL079W	318	GCT	318	A	A
II	76314	G	1.000000	S	YBL079W	352	TCG	352	S	S
II	76824	G	1.000000	S	YBL079W	522	GCG	522	A	A
II	76869	A	1.000000	S	YBL079W	537	AAA	537	K	K
II	76947	G	1.000000	S	YBL079W	563	AAG	563	K	K
II	77223	C	1.000000	S	YBL079W	655	CCC	655	P	P
II	77239	A	1.000000	NS	YBL079W	661	AAT	661	D	N
II	77259	T	1.000000	S	YBL079W	667	CTT	667	L	L
II	78288	C	1.000000	S	YBL079W	1010	CTC	1010	L	L
II	80202	T	1.000000	INTERG
II	80748	C	1.000000	INTERG
II	83608	C	0.473252	S	YBL076C	218	CAG	218	Q	Q
II	83698	T	1.000000	S	YBL076C	188	TTA	188	L	L
II	89547	G	1.000000	NS	YBL071C-B	4	CTT	4	F	L
II	89559	T	1.000000	INTERG
II	93811	C	1.000000	NS	YBL067C	691	AGT	691	N	S
II	96316	T	1.000000	INTERG
II	99449	C	1.000000	NS	YBL066C	223	GAA	223	K	E
II	102053	C	1.000000	S	YBL063W	56	TAC	56	Y	Y
II	102356	C	1.000000	S	YBL063W	157	ATC	157	I	I
II	107015	A	1.000000	NS	YBL061C	131	ATA	131	T	I
II	108142	G	1.000000	NS	YBL060W	71	GTA	71	I	V
II	109798	G	1.000000	NS	YBL060W	623	GGA	623	R	G
II	111451	C	1.000000	S	YBL058W	5	CCC	5	P	P
II	112335	A	1.000000	NS	YBL058W	300	AAG	300	T	K
II	114766	C	1.000000	S	YBL056W	335	GAC	335	D	D
II	115774	A	1.000000	S	YBL055C	352	TTT	352	F	F
II	116038	T	1.000000	S	YBL055C	264	GGA	264	G	G
II	116084	T	1.000000	NS	YBL055C	249	AAG	249	R	K
II	116102	A	1.000000	NS	YBL055C	243	GTC	243	A	V
II	116106	C	1.000000	NS	YBL055C	242	GTT	242	I	V
II	116143	A	1.000000	S	YBL055C	229	AGT	229	S	S
II	116518	T	1.000000	S	YBL055C	104	CCA	104	P	P
II	116701	T	1.000000	S	YBL055C	43	TTA	43	L	L
II	116704	C	1.000000	S	YBL055C	42	GGG	42	G	G
II	116707	T	1.000000	S	YBL055C	41	ATA	41	I	I
II	116832	G	1.000000	INTERG
II	116848	T	1.000000	INTERG
II	116850	A	1.000000	INTERG
II	116939	A	1.000000	INTERG
II	116947	G	1.000000	INTERG
II	117154	A	1.000000	INTERG
II	117595	C	1.000000	S	YBL054W	3	CTG	3	L	L
II	117972	A	1.000000	S	YBL054W	128	AAA	128	K	K
II	118370	G	1.000000	NS	YBL054W	261	AGT	261	N	S
II	118457	T	1.000000	NS	YBL054W	290	TTA	290	S	L
II	118818	A	1.000000	NS	YBL054W	410	GAA	410	D	E
II	118921	T	1.000000	NS	YBL054W	445	TGT	445	R	C
II	118953	T	1.000000	S	YBL054W	455	TGT	455	C	C
II	118959	T	1.000000	S	YBL054W	457	GAT	457	D	D
II	119103	G	1.000000	NS	YBL054W	505	AAG	505	N	K
II	119247	C	1.000000	INTERG
II	119499	G	1.000000	S	YBL053W	55	TCG	55	S	S
II	119604	G	1.000000	S	YBL053W	90	TCG	90	S	S
II	119739	G	1.000000	S	YBL052C	712	ACC	712	T	T
II	120170	A	1.000000	S	YBL052C	569	TTA	569	L	L
II	120369	C	1.000000	NS	YBL052C	502	ATG	502	I	M
II	120427	T	1.000000	NS	YBL052C	483	AAA	483	R	K
II	120430	A	1.000000	NS	YBL052C	482	GTT	482	A	V
II	120437	A	1.000000	NS	YBL052C	480	TAC	480	D	Y
II	120585	G	1.000000	S	YBL052C	430	TAC	430	Y	Y
II	120630	A	1.000000	S	YBL052C	415	AAT	415	N	N
II	120701	G	1.000000	NS	YBL052C	392	CAT	392	Y	H
II	120888	C	1.000000	S	YBL052C	329	CCG	329	P	P
II	121101	T	1.000000	S	YBL052C	258	GGA	258	G	G
II	121194	A	1.000000	S	YBL052C	227	AAT	227	N	N
II	121421	A	1.000000	S	YBL052C	152	TTA	152	L	L
II	121589	C	1.000000	NS	YBL052C	96	GTG	96	M	V
II	121809	T	1.000000	S	YBL052C	22	GAA	22	E	E
II	121848	T	1.000000	S	YBL052C	9	TCA	9	S	S
II	121908	A	1.000000	INTERG
II	123008	A	1.000000	S	YBL051C	584	TAT	584	Y	Y
II	123103	A	1.000000	NS	YBL051C	553	TCC	553	T	S
II	123311	T	1.000000	S	YBL051C	483	CCA	483	P	P
II	123320	C	1.000000	S	YBL051C	480	GCG	480	A	A
II	123339	T	1.000000	NS	YBL051C	474	AAT	474	S	N
II	123764	A	1.000000	S	YBL051C	332	TCT	332	S	S
II	123800	T	1.000000	S	YBL051C	320	AAA	320	K	K
II	123940	T	1.000000	NS	YBL051C	274	ACC	274	A	T
II	124174	G	1.000000	NS	YBL051C	196	CAT	196	D	H
II	124193	A	1.000000	S	YBL051C	189	TCT	189	S	S
II	124286	A	1.000000	S	YBL051C	158	GTT	158	V	V
II	124505	G	1.000000	S	YBL051C	85	AAC	85	N	N
II	124574	C	1.000000	S	YBL051C	62	CAG	62	Q	Q
II	124932	C	1.000000	INTERG
II	124959	C	1.000000	INTERG
II	124966	T	1.000000	INTERG
II	125022	G	1.000000	INTERG
II	125552	C	1.000000	NS	YBL050W	143	TCC	143	F	S
II	126130	T	1.000000	INTERG
II	126263	C	1.000000	INTERG
II	126335	A	1.000000	INTERG
II	126692	T	1.000000	INTERG
II	126836	A	1.000000	S	YBL049W	3	TTA	3	L	L
II	127964	T	1.000000	S	YBL047C	1359	GCA	1359	A	A
II	128257	G	1.000000	NS	YBL047C	1262	CCC	1262	S	P
II	128423	A	1.000000	S	YBL047C	1206	TTT	1206	F	F
II	128547	G	1.000000	NS	YBL047C	1165	ACC	1165	I	T
II	128669	G	1.000000	S	YBL047C	1124	ATC	1124	I	I
II	129254	T	1.000000	S	YBL047C	929	GAA	929	E	E
II	129308	A	1.000000	S	YBL047C	911	TCT	911	S	S
II	129347	A	1.000000	S	YBL047C	898	AGT	898	S	S
II	129386	C	1.000000	S	YBL047C	885	GGG	885	G	G
II	129437	A	1.000000	S	YBL047C	868	TAT	868	Y	Y
II	129668	T	1.000000	S	YBL047C	791	GTA	791	V	V
II	129692	T	1.000000	S	YBL047C	783	GAA	783	E	E
II	129791	A	1.000000	S	YBL047C	750	TCT	750	S	S
II	130349	A	1.000000	S	YBL047C	564	GCT	564	A	A
II	130370	T	1.000000	S	YBL047C	557	GCA	557	A	A
II	130407	G	1.000000	NS	YBL047C	545	GCG	545	V	A
II	130769	T	1.000000	S	YBL047C	424	TTA	424	L	L
II	130988	C	1.000000	S	YBL047C	351	TTG	351	L	L
II	131020	G	1.000000	S	YBL047C	341	CTA	341	L	L
II	131051	A	1.000000	S	YBL047C	330	TTT	330	F	F
II	131140	G	1.000000	S	YBL047C	301	CTG	301	L	L
II	131705	A	1.000000	S	YBL047C	112	GCT	112	A	A
II	131783	A	1.000000	S	YBL047C	86	CCT	86	P	P
II	132229	T	1.000000	INTERG
II	132280	C	1.000000	INTERG
II	132482	A	1.000000	NS	YBL046W	20	AAC	20	S	N
II	132564	C	1.000000	S	YBL046W	47	CCC	47	P	P
II	132576	A	1.000000	S	YBL046W	51	CGA	51	R	R
II	132654	C	1.000000	S	YBL046W	77	ACC	77	T	T
II	132945	G	1.000000	S	YBL046W	174	GAG	174	E	E
II	132975	A	1.000000	S	YBL046W	184	ATA	184	I	I
II	133163	C	1.000000	NS	YBL046W	247	ACC	247	S	T
II	133239	T	1.000000	S	YBL046W	272	GAT	272	D	D
II	133355	C	1.000000	NS	YBL046W	311	GCG	311	V	A
II	133595	G	1.000000	NS	YBL046W	391	CGT	391	H	R
II	133612	G	1.000000	NS	YBL046W	397	GGA	397	R	G
II	133742	T	1.000000	NS	YBL046W	440	TTC	440	S	F
II	133779	T	1.000000	INTERG
II	133938	C	1.000000	INTERG
II	134090	G	1.000000	INTERG
II	135214	A	1.000000	S	YBL045C	101	TTT	101	F	F
II	135630	A	1.000000	INTERG
II	135667	C	1.000000	INTERG
II	135827	A	1.000000	INTERG
II	135923	T	1.000000	INTERG
II	136582	G	1.000000	INTERG
II	136632	G	1.000000	INTERG
II	136840	T	1.000000	S	YBL043W	51	ACT	51	T	T
II	137272	C	1.000000	S	YBL043W	195	TCC	195	S	S
II	137341	T	1.000000	S	YBL043W	218	TTT	218	F	F
II	137745	G	1.000000	INTERG
II	137801	C	1.000000	INTERG
II	137859	G	1.000000	INTERG
II	137868	G	1.000000	INTERG
II	137948	G	1.000000	INTERG
II	138209	A	1.000000	INTERG
II	138346	C	1.000000	NS	YBL042C	639	GTC	639	I	V
II	138529	T	1.000000	NS	YBL042C	578	ATT	578	L	I
II	138734	T	1.000000	S	YBL042C	509	AAA	509	K	K
II	138818	T	1.000000	S	YBL042C	481	AAA	481	K	K
II	138835	G	1.000000	S	YBL042C	476	CTA	476	L	L
II	139079	G	1.000000	S	YBL042C	394	GGC	394	G	G
II	139895	C	1.000000	S	YBL042C	122	GCG	122	A	A
II	140001	C	1.000000	NS	YBL042C	87	GGT	87	D	G
II	140021	T	1.000000	S	YBL042C	80	GAA	80	E	E
II	140061	C	1.000000	NS	YBL042C	67	GGA	67	E	G
II	140131	C	1.000000	NS	YBL042C	44	GTT	44	I	V
II	140383	G	1.000000	INTERG
II	140608	A	1.000000	INTERG
II	140643	A	1.000000	INTERG
II	141015	A	1.000000	INTERG
II	141175	T	1.000000	INTERG
II	141191	A	1.000000	INTERG
II	141207	G	1.000000	INTERG
II	141215	T	1.000000	INTERG
II	141553	T	1.000000	S	YBL041W	103	TTA	103	L	L
II	141579	T	1.000000	S	YBL041W	111	AAT	111	N	N
II	141987	T	1.000000	INTERG
II	142133	T	1.000000	NS	YBL040C	246	AGG	246	G	R
II	142181	T	1.000000	NS	YBL040C	230	ATA	230	V	I
II	142186	A	1.000000	NS	YBL040C	228	TTT	228	S	F
II	142208	A	1.000000	NS	YBL040C	221	TTT	221	L	F
II	142364	G	1.000000	NS	YBL040C	169	CAT	169	Y	H
II	142625	T	1.000000	NS	YBL040C	82	AGA	82	G	R
II	142804	G	1.000000	NS	YBL040C	22	ACA	22	R	T
II	142980	A	1.000000	INTERG
II	143298	T	1.000000	INTERG
II	143327	T	1.000000	INTERG
II	143335	G	1.000000	INTERG
II	143491	C	1.000000	S	YBL039W-B	33	TGC	33	C	C
II	143613	G	1.000000	INTERG
II	143759	T	1.000000	INTERG
II	144151	A	1.000000	S	YBL039C	526	CAT	526	H	H
II	144294	T	1.000000	NS	YBL039C	479	AAC	479	D	N
II	144820	G	1.000000	S	YBL039C	303	ACC	303	T	T
II	144853	A	1.000000	S	YBL039C	292	GCT	292	A	A
II	144937	C	1.000000	S	YBL039C	264	TTG	264	L	L
II	144991	G	1.000000	S	YBL039C	246	AAC	246	N	N
II	145108	C	1.000000	S	YBL039C	207	TTG	207	L	L
II	145474	G	1.000000	S	YBL039C	85	GAC	85	D	D
II	145486	G	1.000000	S	YBL039C	81	ACC	81	T	T
II	145980	T	1.000000	INTERG
II	146099	T	1.000000	INTERG
II	146107	A	1.000000	INTERG
II	146129	A	1.000000	INTERG
II	146169	A	1.000000	INTERG
II	146217	G	1.000000	NS	YBL038W	11	GCC	11	S	A
II	146248	G	1.000000	NS	YBL038W	21	GGA	21	E	G
II	146312	G	1.000000	S	YBL038W	42	GCG	42	A	A
II	146333	A	1.000000	S	YBL038W	49	CAA	49	Q	Q
II	146444	T	1.000000	S	YBL038W	86	TCT	86	S	S
II	146609	A	1.000000	S	YBL038W	141	AGA	141	R	R
II	146672	T	1.000000	S	YBL038W	162	CGT	162	R	R
II	146699	A	1.000000	S	YBL038W	171	AAA	171	K	K
II	146992	T	1.000000	INTERG
II	147197	T	1.000000	INTERG
II	147484	G	1.000000	S	YBL037W	92	GAG	92	E	E
II	148172	T	1.000000	S	YBL037W	322	TTA	322	L	L
II	148327	T	1.000000	S	YBL037W	373	CTT	373	L	L
II	148429	T	1.000000	S	YBL037W	407	GTT	407	V	V
II	148600	A	1.000000	S	YBL037W	464	GGA	464	G	G
II	149026	T	1.000000	S	YBL037W	606	ATT	606	I	I
II	149182	G	1.000000	S	YBL037W	658	CAG	658	Q	Q
II	149400	C	1.000000	NS	YBL037W	731	GCA	731	V	A
II	149696	C	1.000000	NS	YBL037W	830	CTG	830	M	L
II	149872	C	1.000000	S	YBL037W	888	ACC	888	T	T
II	150200	T	1.000000	NS	YBL037W	998	TCA	998	T	S
II	150422	T	1.000000	INTERG
II	150513	T	1.000000	S	YBL036C	236	GCA	236	A	A
II	150781	C	1.000000	NS	YBL036C	147	CGT	147	H	R
II	151212	T	1.000000	S	YBL036C	3	ACA	3	T	T
II	151397	C	1.000000	INTERG
II	151407	T	1.000000	INTERG
II	151574	C	1.000000	S	YBL035C	679	AAG	679	K	K
II	151682	G	1.000000	S	YBL035C	643	GTC	643	V	V
II	151709	A	1.000000	S	YBL035C	634	CCT	634	P	P
II	151724	A	1.000000	S	YBL035C	629	GAT	629	D	D
II	151946	G	1.000000	S	YBL035C	555	TAC	555	Y	Y
II	151976	A	1.000000	S	YBL035C	545	GTT	545	V	V
II	152073	T	1.000000	NS	YBL035C	513	AAG	513	R	K
II	152204	G	1.000000	S	YBL035C	469	TTC	469	F	F
II	152451	C	1.000000	NS	YBL035C	387	AGT	387	N	S
II	152455	T	1.000000	NS	YBL035C	386	ACA	386	A	T
II	152528	A	1.000000	S	YBL035C	361	ACT	361	T	T
II	152612	G	1.000000	S	YBL035C	333	GAC	333	D	D
II	152624	T	1.000000	S	YBL035C	329	AGA	329	R	R
II	152750	C	1.000000	S	YBL035C	287	ACG	287	T	T
II	152894	G	1.000000	S	YBL035C	239	TTC	239	F	F
II	152949	G	1.000000	NS	YBL035C	221	GCA	221	V	A
II	153007	T	1.000000	NS	YBL035C	202	AAA	202	E	K
II	153732	A	1.000000	INTERG
II	153787	A	1.000000	INTERG
II	153858	A	1.000000	NS	YBL034C	1511	TTA	1511	S	L
II	154001	C	1.000000	S	YBL034C	1463	ACG	1463	T	T
II	154142	A	1.000000	S	YBL034C	1416	ACT	1416	T	T
II	154160	G	1.000000	S	YBL034C	1410	ACC	1410	T	T
II	154235	T	1.000000	S	YBL034C	1385	GAA	1385	E	E
II	154645	T	1.000000	NS	YBL034C	1249	AAT	1249	D	N
II	154740	G	1.000000	NS	YBL034C	1217	CCT	1217	L	P
II	154799	A	1.000000	S	YBL034C	1197	GAT	1197	D	D
II	155354	G	1.000000	S	YBL034C	1012	TCC	1012	S	S
II	155533	G	1.000000	NS	YBL034C	953	CTT	953	F	L
II	155591	T	1.000000	NS	YBL034C	933	ATA	933	M	I
II	155739	G	1.000000	NS	YBL034C	884	ACT	884	N	T
II	155783	G	1.000000	S	YBL034C	869	ACC	869	T	T
II	155846	T	1.000000	S	YBL034C	848	GCA	848	A	A
II	155972	T	1.000000	S	YBL034C	806	AAA	806	K	K
II	156194	T	1.000000	S	YBL034C	732	AAA	732	K	K
II	156203	A	1.000000	S	YBL034C	729	CCT	729	P	P
II	156650	A	1.000000	S	YBL034C	580	GCT	580	A	A
II	158114	G	1.000000	S	YBL034C	92	CTC	92	L	L
II	158591	T	1.000000	INTERG
II	158800	T	1.000000	S	YBL033C	298	CTA	298	L	L
II	158803	G	1.000000	S	YBL033C	297	TAC	297	Y	Y
II	158953	A	1.000000	S	YBL033C	247	ATT	247	I	I
II	159079	T	1.000000	S	YBL033C	205	GAA	205	E	E
II	159139	G	1.000000	S	YBL033C	185	GGC	185	G	G
II	159797	T	1.000000	INTERG
II	159857	G	1.000000	INTERG
II	159891	C	1.000000	INTERG
II	159926	A	1.000000	INTERG
II	159941	T	1.000000	INTERG
II	160143	G	1.000000	INTERG
II	160403	T	1.000000	NS	YBL032W	74	TCC	74	A	S
II	160810	G	1.000000	S	YBL032W	209	GGG	209	G	G
II	161065	A	1.000000	S	YBL032W	294	GTA	294	V	V
II	161257	C	1.000000	S	YBL032W	358	TCC	358	S	S
II	161297	A	1.000000	NS	YBL032W	372	AAG	372	E	K
II	161484	G	1.000000	INTERG
II	161687	C	1.000000	INTERG
II	161757	A	1.000000	NS	YBL031W	20	GAT	20	G	D
II	161840	C	1.000000	S	YBL031W	48	CTA	48	L	L
II	162251	G	1.000000	NS	YBL031W	185	GTT	185	I	V
II	162420	C	1.000000	NS	YBL031W	241	ACA	241	I	T
II	162773	C	1.000000	INTERG
II	163080	A	1.000000	S	YBL030C	306	GAT	306	D	D
II	163180	T	1.000000	NS	YBL030C	273	AAG	273	R	K
II	163349	T	1.000000	NS	YBL030C	217	ATA	217	L	I
II	163497	G	1.000000	S	YBL030C	167	GCC	167	A	A
II	163787	C	1.000000	NS	YBL030C	71	GTA	71	L	V
II	163854	C	1.000000	S	YBL030C	48	AAG	48	K	K
II	163892	T	1.000000	NS	YBL030C	36	ATC	36	V	I
II	163967	G	1.000000	S	YBL030C	11	CTA	11	L	L
II	163989	A	1.000000	S	YBL030C	3	TCT	3	S	S
II	164378	C	1.000000	INTERG
II	164419	C	1.000000	INTERG
II	164828	T	1.000000	INTERG
II	164914	G	1.000000	INTERG
II	164995	G	1.000000	INTERG
II	165048	T	1.000000	INTERG
II	165107	G	1.000000	INTERG
II	165259	A	1.000000	INTERG
II	165525	A	1.000000	INTERG
II	165675	G	1.000000	INTERG
II	165680	C	1.000000	INTERG
II	165729	C	1.000000	INTERG
II	165877	C	1.000000	INTERG
II	166019	C	1.000000	INTERG
II	166311	T	1.000000	S	YBL029W	60	TTG	60	L	L
II	166399	G	0.320940	NS	YBL029W	89	AGA	89	K	R
II	166400	T	0.413699	NS	YBL029W	89	AAT	89	K	N
II	166416	A	1.000000	NS	YBL029W	95	AAT	95	H	N
II	166544	A	1.000000	S	YBL029W	137	ACA	137	T	T
II	166572	T	1.000000	NS	YBL029W	147	TCT	147	P	S
II	166703	A	1.000000	S	YBL029W	190	TCA	190	S	S
II	166909	G	1.000000	NS	YBL029W	259	CGC	259	P	R
II	167174	G	1.000000	S	YBL029W	347	ACG	347	T	T
II	167373	T	1.000000	INTERG
II	167426	A	1.000000	INTERG
II	167527	A	1.000000	S	YBL028C	104	ACT	104	T	T
II	167897	G	1.000000	INTERG
II	167998	A	1.000000	INTERG
II	168012	A	1.000000	INTERG
II	168036	C	1.000000	INTERG
II	168065	C	1.000000	INTERG
II	168150	G	1.000000	INTERG
II	168194	A	1.000000	INTERG
II	168448	C	1.000000	NS	YBL027W	9	ACT	9	I	T
II	168467	G	1.000000	NS	YBL027W	15	GAG	15	D	E
II	168536	G	1.000000	S	YBL027W	38	ACG	38	T	T
II	168653	A	1.000000	S	YBL027W	77	ACA	77	T	T
II	168731	G	1.000000	S	YBL027W	103	TTG	103	L	L
II	168747	G	1.000000	NS	YBL027W	109	GAA	109	K	E
II	168775	T	1.000000	NS	YBL027W	118	TTT	118	Y	F
II	168802	C	1.000000	NS	YBL027W	127	TCT	127	F	S
II	169483	G	1.000000	INTERG
II	169496	C	1.000000	INTERG
II	169566	T	1.000000	INTERG
II	169589	G	1.000000	INTERG
II	169621	T	1.000000	INTERG
II	169820	T	1.000000	INTERG
II	169875	C	1.000000	INTERG
II	170167	G	1.000000	INTERG
II	170320	C	1.000000	INTERG
II	170442	C	1.000000	INTERG
II	170790	C	1.000000	S	YBL026W	56	ATC	56	I	I
II	171183	T	1.000000	INTERG
II	171433	G	1.000000	INTERG
II	171570	G	1.000000	S	YBL025W	30	AAG	30	K	K
II	171612	C	1.000000	NS	YBL025W	44	GAC	44	E	D
II	172028	C	1.000000	INTERG
II	172038	A	1.000000	INTERG
II	172113	C	1.000000	INTERG
II	172223	G	1.000000	INTERG
II	172245	T	1.000000	INTERG
II	172262	G	1.000000	INTERG
II	172346	T	1.000000	INTERG
II	172488	G	1.000000	INTERG
II	173028	C	1.000000	S	YBL024W	165	CCC	165	P	P
II	173043	G	1.000000	S	YBL024W	170	TTG	170	L	L
II	173254	T	1.000000	NS	YBL024W	241	TAC	241	N	Y
II	173385	A	1.000000	S	YBL024W	284	TTA	284	L	L
II	173659	C	1.000000	NS	YBL024W	376	CCA	376	S	P
II	174030	A	1.000000	S	YBL024W	499	GTA	499	V	V
II	174060	C	1.000000	S	YBL024W	509	GAC	509	D	D
II	174535	T	1.000000	NS	YBL024W	668	TCC	668	P	S
II	174555	C	1.000000	S	YBL024W	674	GGC	674	G	G
II	174597	G	1.000000	INTERG
II	174599	C	1.000000	INTERG
II	174685	G	1.000000	INTERG
II	174688	T	1.000000	INTERG
II	174758	G	1.000000	INTERG
II	174853	T	1.000000	INTERG
II	174871	T	1.000000	INTERG
II	175054	G	1.000000	S	YBL023C	825	CTA	825	L	L
II	175109	A	1.000000	S	YBL023C	806	ACT	806	T	T
II	175409	G	1.000000	S	YBL023C	706	TCC	706	S	S
II	175439	A	1.000000	S	YBL023C	696	GCT	696	A	A
II	175505	A	1.000000	S	YBL023C	674	CTT	674	L	L
II	175526	G	1.000000	S	YBL023C	667	GTC	667	V	V
II	175784	C	1.000000	S	YBL023C	581	AGG	581	R	R
II	175964	C	1.000000	S	YBL023C	521	GGG	521	G	G
II	176009	G	1.000000	S	YBL023C	506	TAC	506	Y	Y
II	176084	C	1.000000	S	YBL023C	481	GAG	481	E	E
II	176261	C	1.000000	S	YBL023C	422	GAG	422	E	E
II	177622	A	1.000000	INTERG
II	177793	A	1.000000	INTERG
II	178351	T	1.000000	S	YBL022C	975	AGA	975	R	R
II	179248	G	1.000000	S	YBL022C	676	GGC	676	G	G
II	179257	T	1.000000	S	YBL022C	673	ACA	673	T	T
II	179290	G	1.000000	S	YBL022C	662	ACC	662	T	T
II	179410	C	1.000000	S	YBL022C	622	AAG	622	K	K
II	179872	C	1.000000	S	YBL022C	468	AGG	468	R	R
II	180070	G	1.000000	S	YBL022C	402	ATC	402	I	I
II	180255	T	1.000000	NS	YBL022C	341	AAT	341	H	N
II	180379	G	1.000000	S	YBL022C	299	GAC	299	D	D
II	180607	A	1.000000	S	YBL022C	223	GGT	223	G	G
II	181279	T	1.000000	INTERG
II	181425	C	1.000000	INTERG
II	181635	T	1.000000	INTERG
II	181647	C	1.000000	INTERG
II	182128	C	1.000000	INTERG
II	182137	T	1.000000	INTERG
II	182323	G	1.000000	INTERG
II	182436	C	1.000000	S	YBL020W	12	AGC	12	S	S
II	182758	G	1.000000	NS	YBL020W	120	GTC	120	I	V
II	182892	A	1.000000	S	YBL020W	164	GAA	164	E	E
II	182901	T	1.000000	S	YBL020W	167	TTT	167	F	F
II	183084	C	1.000000	S	YBL020W	228	GGC	228	G	G
II	183117	C	1.000000	S	YBL020W	239	TGC	239	C	C
II	183198	C	1.000000	S	YBL020W	266	AAC	266	N	N
II	183456	G	1.000000	S	YBL020W	352	TTG	352	L	L
II	183459	T	1.000000	S	YBL020W	353	TCT	353	S	S
II	183619	C	1.000000	S	YBL020W	407	CTG	407	L	L
II	183810	T	1.000000	S	YBL020W	470	GGT	470	G	G
II	183889	T	1.000000	S	YBL020W	497	TTG	497	L	L
II	184146	C	1.000000	INTERG
II	184236	C	1.000000	INTERG
II	184249	C	1.000000	INTERG
II	184343	C	1.000000	INTERG
II	184372	T	1.000000	NS	YBL019W	7	ATG	7	T	M
II	184388	A	1.000000	S	YBL019W	12	AAA	12	K	K
II	184606	A	1.000000	NS	YBL019W	85	AAC	85	T	N
II	184932	C	1.000000	NS	YBL019W	194	CTG	194	M	L
II	184941	A	1.000000	NS	YBL019W	197	ATA	197	L	I
II	185376	A	1.000000	NS	YBL019W	342	ACA	342	A	T
II	185442	G	1.000000	NS	YBL019W	364	GTG	364	L	V
II	185478	G	1.000000	NS	YBL019W	376	GCC	376	P	A
II	185492	T	1.000000	S	YBL019W	380	TTT	380	F	F
II	185526	G	1.000000	NS	YBL019W	392	GAT	392	N	D
II	185579	G	1.000000	S	YBL019W	409	CAG	409	Q	Q
II	185762	C	1.000000	S	YBL019W	470	TTC	470	F	F
II	185891	A	1.000000	S	YBL019W	513	TCA	513	S	S
II	185922	G	1.000000	INTERG
II	185954	G	1.000000	INTERG
II	185979	A	1.000000	INTERG
II	186008	G	1.000000	NS	YBL018C	156	ACA	156	K	T
II	186049	A	1.000000	S	YBL018C	142	CTT	142	L	L
II	186067	G	1.000000	S	YBL018C	136	GTC	136	V	V
II	186185	A	1.000000	NS	YBL018C	97	GTG	97	A	V
II	186210	C	1.000000	NS	YBL018C	89	GTG	89	L	V
II	186253	G	1.000000	S	YBL018C	74	TTC	74	F	F
II	186366	G	1.000000	NS	YBL018C	37	CTT	37	F	L
II	186379	C	1.000000	S	YBL018C	32	AAG	32	K	K
II	186397	C	1.000000	S	YBL018C	26	CAG	26	Q	Q
II	186424	G	1.000000	S	YBL018C	17	TAC	17	Y	Y
II	186525	G	1.000000	INTERG
II	186623	T	1.000000	INTERG
II	186648	G	1.000000	INTERG
II	186709	T	1.000000	INTERG
II	186753	A	1.000000	INTERG
II	186759	A	1.000000	INTERG
II	186778	G	1.000000	INTERG
II	186915	C	1.000000	NS	YBL017C	1557	GCA	1557	T	A
II	187153	A	1.000000	S	YBL017C	1477	ATT	1477	I	I
II	187157	A	1.000000	NS	YBL017C	1476	GTT	1476	A	V
II	187788	T	1.000000	NS	YBL017C	1266	AGT	1266	G	S
II	187873	C	1.000000	S	YBL017C	1237	ACG	1237	T	T
II	188406	C	1.000000	NS	YBL017C	1060	GAA	1060	Q	E
II	188701	A	1.000000	S	YBL017C	961	GCT	961	A	A
II	188734	C	1.000000	S	YBL017C	950	AGG	950	R	R
II	188743	A	1.000000	S	YBL017C	947	AAT	947	N	N
II	189163	C	1.000000	S	YBL017C	807	TCG	807	S	S
II	189244	G	1.000000	S	YBL017C	780	GGC	780	G	G
II	189263	C	1.000000	NS	YBL017C	774	AGA	774	K	R
II	189739	C	1.000000	S	YBL017C	615	GTG	615	V	V
II	190246	T	1.000000	S	YBL017C	446	GAA	446	E	E
II	190255	G	1.000000	S	YBL017C	443	ACC	443	T	T
II	190308	C	1.000000	NS	YBL017C	426	GTG	426	M	V
II	190351	T	1.000000	S	YBL017C	411	AAA	411	K	K
II	190355	T	1.000000	NS	YBL017C	410	AAT	410	S	N
II	190452	G	1.000000	NS	YBL017C	378	CTT	378	F	L
II	190737	T	1.000000	NS	YBL017C	283	ATA	283	L	I
II	190816	A	1.000000	S	YBL017C	256	GGT	256	G	G
II	190944	C	1.000000	NS	YBL017C	214	GGC	214	S	G
II	190980	C	1.000000	NS	YBL017C	202	GCT	202	P	A
II	191066	T	1.000000	NS	YBL017C	173	CAT	173	R	H
II	191084	A	1.000000	NS	YBL017C	167	GTA	167	E	V
II	191207	C	1.000000	NS	YBL017C	126	GGA	126	E	G
II	191214	A	1.000000	NS	YBL017C	124	TCT	124	P	S
II	191222	T	1.000000	NS	YBL017C	121	AAT	121	S	N
II	191226	T	1.000000	NS	YBL017C	120	AAA	120	E	K
II	191228	T	1.000000	NS	YBL017C	119	GAA	119	G	E
II	191242	A	1.000000	S	YBL017C	114	ACT	114	T	T
II	191281	G	1.000000	S	YBL017C	101	TAC	101	Y	Y
II	191294	T	1.000000	NS	YBL017C	97	GAG	97	G	E
II	191298	A	1.000000	NS	YBL017C	96	TAT	96	N	Y
II	191304	A	1.000000	NS	YBL017C	94	TCA	94	A	S
II	191311	C	1.000000	S	YBL017C	91	GTG	91	V	V
II	191363	T	1.000000	NS	YBL017C	74	GAC	74	G	D
II	191377	G	1.000000	S	YBL017C	69	GTC	69	V	V
II	191422	A	1.000000	S	YBL017C	54	ACT	54	T	T
II	191424	C	1.000000	NS	YBL017C	54	GCC	54	T	A
II	191470	T	1.000000	NS	YBL017C	38	GAA	38	D	E
II	191521	C	1.000000	S	YBL017C	21	GCG	21	A	A
II	191528	A	1.000000	NS	YBL017C	19	ATT	19	T	I
II	191599	T	1.000000	INTERG
II	191751	T	1.000000	INTERG
II	192038	A	1.000000	INTERG
II	192085	G	1.000000	INTERG
II	192122	T	1.000000	INTERG
II	192148	G	1.000000	INTERG
II	192289	C	1.000000	INTERG
II	192591	T	1.000000	S	YBL016W	47	TTT	47	F	F
II	193380	G	1.000000	S	YBL016W	310	CAG	310	Q	Q
II	193398	T	1.000000	S	YBL016W	316	AAT	316	N	N
II	193450	C	1.000000	NS	YBL016W	334	CAC	334	Y	H
II	193515	G	1.000000	INTERG
II	193664	C	1.000000	INTERG
II	193867	T	1.000000	INTERG
II	194057	C	1.000000	INTERG
II	194226	T	1.000000	S	YBL015W	35	TAT	35	Y	Y
II	194768	G	1.000000	NS	YBL015W	216	GGC	216	D	G
II	195009	T	1.000000	S	YBL015W	296	CAT	296	H	H
II	195168	G	1.000000	S	YBL015W	349	AGG	349	R	R
II	195177	A	1.000000	S	YBL015W	352	GTA	352	V	V
II	195180	G	1.000000	S	YBL015W	353	GTG	353	V	V
II	195719	A	1.000000	INTERG
II	195759	C	1.000000	INTERG
II	195960	T	1.000000	INTERG
II	196145	A	1.000000	INTERG
II	196155	G	1.000000	INTERG
II	196206	A	1.000000	INTERG
II	196417	G	1.000000	INTERG
II	196581	A	1.000000	INTERG
II	196633	A	1.000000	INTERG
II	196681	G	1.000000	INTERG
II	197035	G	1.000000	INTERG
II	197372	C	1.000000	INTERG
II	197440	A	1.000000	INTERG
II	197464	C	1.000000	INTERG
II	197474	C	1.000000	INTERG
II	197588	G	1.000000	INTERG
II	197702	C	1.000000	INTERG
II	197706	A	1.000000	INTERG
II	197713	T	1.000000	INTERG
II	197761	A	0.669973	INTERG
II	197966	C	1.000000	INTERG
II	198029	G	1.000000	INTERG
II	198093	G	1.000000	INTERG
II	198095	G	1.000000	INTERG
II	198368	C	1.000000	INTERG
II	198512	G	1.000000	INTERG
II	198526	G	1.000000	INTERG
II	198605	T	1.000000	INTERG
II	198672	T	1.000000	INTERG
II	198751	C	1.000000	INTERG
II	198778	G	1.000000	INTERG
II	198782	T	1.000000	INTERG
II	198826	G	1.000000	INTERG
II	199139	C	1.000000	S	YBL014C	870	TCG	870	S	S
II	199514	T	1.000000	S	YBL014C	745	GCA	745	A	A
II	199762	C	1.000000	NS	YBL014C	663	GTG	663	L	V
II	199961	G	1.000000	S	YBL014C	596	ATC	596	I	I
II	200008	T	1.000000	NS	YBL014C	581	ACT	581	A	T
II	200483	A	1.000000	S	YBL014C	422	ATT	422	I	I
II	200522	G	1.000000	S	YBL014C	409	GAC	409	D	D
II	200530	T	1.000000	S	YBL014C	407	AGG	407	R	R
II	200968	T	1.000000	NS	YBL014C	261	ATG	261	V	M
II	201049	C	1.000000	NS	YBL014C	234	GCG	234	T	A
II	201063	T	1.000000	NS	YBL014C	229	CAA	229	R	Q
II	201476	A	1.000000	S	YBL014C	91	AGT	91	S	S
II	201611	C	1.000000	S	YBL014C	46	GTG	46	V	V
II	201647	T	1.000000	S	YBL014C	34	ACA	34	T	T
II	201782	T	1.000000	INTERG
II	201831	A	1.000000	INTERG
II	201879	T	1.000000	INTERG
II	202001	C	1.000000	INTERG
II	202108	T	1.000000	NS	YBL013W	18	TTT	18	Y	F
II	202227	A	1.000000	NS	YBL013W	58	AGT	58	C	S
II	202411	A	1.000000	NS	YBL013W	119	GAA	119	G	E
II	202509	C	1.000000	S	YBL013W	152	CTG	152	L	L
II	202724	C	1.000000	S	YBL013W	223	TTC	223	F	F
II	202801	G	1.000000	NS	YBL013W	249	CGA	249	Q	R
II	202898	G	1.000000	S	YBL013W	281	AAG	281	K	K
II	202992	G	1.000000	NS	YBL013W	313	GGA	313	R	G
II	203114	T	1.000000	S	YBL013W	353	GAT	353	D	D
II	203566	C	1.000000	NS	YBL012C	81	AGA	81	K	R
II	203910	G	1.000000	NS	YBL011W	125	GCC	125	P	A
II	204179	C	1.000000	S	YBL011W	214	ACC	214	T	T
II	204182	C	1.000000	S	YBL011W	215	GCC	215	A	A
II	204215	C	1.000000	S	YBL011W	226	GCC	226	A	A
II	204404	T	1.000000	S	YBL011W	289	TGT	289	C	C
II	204458	T	1.000000	S	YBL011W	307	TTT	307	F	F
II	204536	G	1.000000	S	YBL011W	333	GAG	333	E	E
II	204932	A	1.000000	S	YBL011W	465	AAA	465	K	K
II	204995	T	1.000000	S	YBL011W	486	AAT	486	N	N
II	205151	A	1.000000	S	YBL011W	538	ACA	538	T	T
II	205157	A	1.000000	S	YBL011W	540	TCA	540	S	S
II	205343	C	1.000000	S	YBL011W	602	CTC	602	L	L
II	205834	A	1.000000	INTERG
II	205891	C	1.000000	INTERG
II	206076	G	1.000000	INTERG
II	206280	C	1.000000	NS	YBL010C	224	GGT	224	S	G
II	206284	G	1.000000	NS	YBL010C	222	TTC	222	L	F
II	206369	C	1.000000	NS	YBL010C	194	CGA	194	Q	R
II	206713	A	1.000000	S	YBL010C	79	AGT	79	S	S
II	207008	C	1.000000	INTERG
II	207171	T	1.000000	INTERG
II	207192	G	1.000000	INTERG
II	207220	G	1.000000	S	YBL009W	9	CAG	9	Q	Q
II	207561	C	1.000000	NS	YBL009W	123	GCG	123	V	A
II	207923	T	1.000000	NS	YBL009W	244	TCA	244	P	S
II	208189	T	1.000000	S	YBL009W	332	TGT	332	C	C
II	208213	T	1.000000	S	YBL009W	340	GAT	340	D	D
II	208351	A	1.000000	S	YBL009W	386	GTA	386	V	V
II	208417	A	1.000000	S	YBL009W	408	TCA	408	S	S
II	208471	G	1.000000	S	YBL009W	426	TCG	426	S	S
II	208543	G	1.000000	S	YBL009W	450	GAG	450	E	E
II	208574	G	1.000000	NS	YBL009W	461	GGC	461	S	G
II	208735	T	1.000000	S	YBL009W	514	TGT	514	C	C
II	208870	T	1.000000	S	YBL009W	559	GAT	559	D	D
II	208879	A	1.000000	S	YBL009W	562	AAA	562	K	K
II	208963	A	1.000000	NS	YBL009W	590	AGA	590	S	R
II	209245	A	1.000000	INTERG
II	209373	T	1.000000	INTERG
II	209754	G	1.000000	S	YBL008W	34	ACG	34	T	T
II	210006	C	1.000000	S	YBL008W	118	TTC	118	F	F
II	210102	T	1.000000	S	YBL008W	150	AGT	150	S	S
II	210387	G	1.000000	S	YBL008W	245	CAG	245	Q	Q
II	210582	A	1.000000	S	YBL008W	310	GTA	310	V	V
II	210974	C	1.000000	NS	YBL008W	441	CCA	441	L	P
II	210990	A	1.000000	S	YBL008W	446	CCA	446	P	P
II	211332	A	1.000000	S	YBL008W	560	AGA	560	R	R
II	211581	T	1.000000	S	YBL008W	643	TCT	643	S	S
II	212351	A	1.000000	INTERG
II	212495	T	1.000000	INTERG
II	212638	C	1.000000	S	YBL007C	1243	GGG	1243	G	G
II	212810	C	1.000000	NS	YBL007C	1186	GGT	1186	D	G
II	212882	G	1.000000	NS	YBL007C	1162	CCC	1162	L	P
II	212886	G	1.000000	NS	YBL007C	1161	CAG	1161	E	Q
II	213058	T	1.000000	S	YBL007C	1103	GGA	1103	G	G
II	213466	G	1.000000	S	YBL007C	967	GTC	967	V	V
II	213545	C	1.000000	NS	YBL007C	941	CGT	941	P	R
II	213628	A	1.000000	S	YBL007C	913	ACT	913	T	T
II	213728	G	1.000000	NS	YBL007C	880	GCT	880	D	A
II	214190	C	1.000000	NS	YBL007C	726	CGT	726	P	R
II	214439	A	1.000000	NS	YBL007C	643	GTC	643	A	V
II	214711	A	1.000000	S	YBL007C	552	TTT	552	F	F
[truncated: 41,577 more rows]

## Sheet: P24 all
CHR	POS	ALT	FREQ	SYN	GENE	REF CODON	NEW CODON	AA POSITIOON	REF AA	NEW AA
I	968	T	1.000000	INTERG
I	970	A	1.000000	INTERG
I	1025	T	0.567126	INTERG
I	1035	T	0.400553	INTERG
I	1074	A	0.377280	INTERG
I	1101	A	1.000000	INTERG
I	1164	C	1.000000	INTERG
I	1178	T	1.000000	INTERG
I	1184	T	1.000000	INTERG
I	1197	T	1.000000	INTERG
I	1263	T	1.000000	INTERG
I	1334	T	1.000000	INTERG
I	1364	C	1.000000	INTERG
I	1483	A	1.000000	INTERG
I	1491	T	0.529321	INTERG
I	1506	G	1.000000	INTERG
I	1518	C	1.000000	INTERG
I	1547	A	1.000000	INTERG
I	1558	A	1.000000	INTERG
I	1565	T	1.000000	INTERG
I	1568	A	1.000000	INTERG
I	1570	C	1.000000	INTERG
I	2223	A	1.000000	INTERG
I	2225	C	1.000000	INTERG
I	2243	G	1.000000	INTERG
I	2331	C	1.000000	INTERG
I	2340	C	1.000000	INTERG
I	2353	C	0.460822	INTERG
I	2358	G	0.448878	INTERG
I	2371	A	0.466096	INTERG
I	2383	A	0.399599	INTERG
I	2406	C	1.000000	INTERG
I	2419	C	1.000000	INTERG
I	2442	C	0.348568	INTERG
I	2449	C	0.318127	INTERG
I	2455	C	0.256689	INTERG
I	2512	G	1.000000	NS	YAL067W-A	11	ATG	11	I	M
I	2524	C	1.000000	S	YAL067W-A	15	TCC	15	S	S
I	2647	G	0.501048	S	YAL067W-A	56	AAG	56	K	K
I	2648	C	0.500636	NS	YAL067W-A	57	CAT	57	Y	H
I	2654	T	0.495383	NS	YAL067W-A	59	TAT	59	H	Y
I	2665	A	0.445933	NS	YAL067W-A	62	AAA	62	N	K
I	2679	G	1.000000	NS	YAL067W-A	67	AGA	67	K	R
I	2706	G	1.000000	NS	YAL067W-A	76	TGG	76	*	W
I	2790	A	1.000000	INTERG
I	2823	G	1.000000	INTERG
I	2825	C	1.000000	INTERG
I	2870	G	1.000000	INTERG
I	2891	T	1.000000	INTERG
I	2970	C	1.000000	INTERG
I	3049	T	1.000000	INTERG
I	3056	A	1.000000	INTERG
I	3141	T	1.000000	INTERG
I	3187	C	1.000000	INTERG
I	3279	A	1.000000	INTERG
I	3311	G	1.000000	INTERG
I	3313	C	1.000000	INTERG
I	3328	C	1.000000	INTERG
I	3389	T	1.000000	INTERG
I	3462	C	1.000000	INTERG
I	3518	A	1.000000	INTERG
I	3522	C	1.000000	INTERG
I	3620	A	1.000000	INTERG
I	3785	C	1.000000	INTERG
I	3942	A	1.000000	INTERG
I	3990	A	1.000000	INTERG
I	4022	A	1.000000	INTERG
I	4067	G	1.000000	INTERG
I	4119	A	1.000000	INTERG
I	4138	C	1.000000	INTERG
I	4324	A	1.000000	INTERG
I	4508	C	1.000000	INTERG
I	4597	C	1.000000	INTERG
I	4696	A	1.000000	INTERG
I	4738	A	1.000000	INTERG
I	4769	A	1.000000	INTERG
I	4774	C	1.000000	INTERG
I	4818	T	1.000000	INTERG
I	4831	T	1.000000	INTERG
I	4859	C	1.000000	INTERG
I	4907	A	1.000000	INTERG
I	4993	T	1.000000	INTERG
I	5020	T	1.000000	INTERG
I	5218	T	1.000000	INTERG
I	5237	A	1.000000	INTERG
I	5446	T	1.000000	INTERG
I	5569	A	1.000000	INTERG
I	5572	A	1.000000	INTERG
I	5576	C	1.000000	INTERG
I	5582	A	1.000000	INTERG
I	5627	G	1.000000	INTERG
I	5741	C	1.000000	INTERG
I	5763	C	1.000000	INTERG
I	5811	C	1.000000	INTERG
I	5814	T	1.000000	INTERG
I	5889	T	1.000000	INTERG
I	6001	G	1.000000	INTERG
I	6031	G	1.000000	INTERG
I	6059	T	1.000000	INTERG
I	6289	G	1.000000	INTERG
I	6356	C	1.000000	INTERG
I	6365	A	1.000000	INTERG
I	6370	C	1.000000	INTERG
I	6518	T	1.000000	INTERG
I	6645	A	1.000000	INTERG
I	6673	C	1.000000	INTERG
I	6730	T	1.000000	INTERG
I	6735	T	1.000000	INTERG
I	6796	C	1.000000	INTERG
I	6798	C	1.000000	INTERG
I	6806	T	1.000000	INTERG
I	6827	A	1.000000	INTERG
I	6837	G	1.000000	INTERG
I	6972	G	1.000000	INTERG
I	7048	G	1.000000	INTERG
I	7126	T	1.000000	INTERG
I	7129	T	1.000000	INTERG
I	7139	A	1.000000	INTERG
I	7268	T	1.000000	NS	YAL067C	583	GAA	583	D	E
I	7292	G	1.000000	S	YAL067C	575	GGC	575	G	G
I	7403	G	1.000000	S	YAL067C	538	TGC	538	C	C
I	7416	C	1.000000	NS	YAL067C	534	AGT	534	T	S
I	7418	G	1.000000	S	YAL067C	533	TTC	533	F	F
I	7556	C	1.000000	S	YAL067C	487	CAG	487	Q	Q
I	7577	T	0.222925	S	YAL067C	480	GCA	480	A	A
I	7583	G	0.226437	S	YAL067C	478	GCC	478	A	A
I	7603	A	0.254166	S	YAL067C	472	TTG	472	L	L
I	7607	G	0.245012	S	YAL067C	470	TTC	470	F	F
I	7610	G	0.235465	S	YAL067C	469	GCC	469	A	A
I	7613	G	0.240081	S	YAL067C	468	TTC	468	F	F
I	7865	G	0.231304	S	YAL067C	384	TGC	384	C	C
I	7871	G	0.245242	S	YAL067C	382	ATC	382	I	I
I	7880	C	0.293070	S	YAL067C	379	TTG	379	L	L
I	7886	C	0.295352	S	YAL067C	377	TTG	377	L	L
I	7889	G	0.281631	S	YAL067C	376	ATC	376	I	I
I	7891	C	0.272275	NS	YAL067C	376	GTT	376	I	V
I	8000	T	1.000000	S	YAL067C	339	AGA	339	R	R
I	8036	A	1.000000	S	YAL067C	327	AAT	327	N	N
I	8083	T	1.000000	NS	YAL067C	312	ATA	312	V	I
I	8195	T	0.223947	S	YAL067C	274	ATA	274	I	I
I	8198	G	0.240155	S	YAL067C	273	TAC	273	Y	Y
I	8201	T	0.230349	S	YAL067C	272	CAA	272	Q	Q
I	8204	A	0.238377	S	YAL067C	271	GGT	271	G	G
I	8213	A	0.296763	S	YAL067C	268	TAT	268	Y	Y
I	8222	G	0.330939	S	YAL067C	265	TCC	265	S	S
I	8246	C	0.307658	S	YAL067C	257	AAG	257	K	K
I	8252	G	0.244451	S	YAL067C	255	TTC	255	F	F
I	8255	A	0.235522	S	YAL067C	254	TCT	254	S	S
I	8256	C	0.237020	NS	YAL067C	254	TGC	254	S	C
I	8321	G	1.000000	S	YAL067C	232	GCC	232	A	A
I	8387	T	1.000000	S	YAL067C	210	CTA	210	L	L
I	8425	A	1.000000	S	YAL067C	198	TTG	198	L	L
I	8464	T	1.000000	NS	YAL067C	185	ATT	185	V	I
I	8563	A	1.000000	S	YAL067C	152	TTG	152	L	L
I	8570	G	1.000000	S	YAL067C	149	GTC	149	V	V
I	8639	A	1.000000	S	YAL067C	126	TTT	126	F	F
I	8776	G	1.000000	NS	YAL067C	81	CTT	81	V	L
I	8811	C	1.000000	NS	YAL067C	69	AGT	69	T	S
I	8828	C	1.000000	NS	YAL067C	63	GAG	63	D	E
I	8899	A	1.000000	NS	YAL067C	40	TTC	40	V	F
I	8902	C	1.000000	NS	YAL067C	39	GTT	39	I	V
I	8939	A	1.000000	NS	YAL067C	26	CAT	26	Q	H
I	9064	G	1.000000	INTERG
I	9086	T	1.000000	INTERG
I	9146	T	1.000000	INTERG
I	9180	A	1.000000	INTERG
I	9190	C	1.000000	INTERG
I	9350	A	1.000000	INTERG
I	9422	C	1.000000	INTERG
I	9430	T	1.000000	INTERG
I	9538	G	1.000000	INTERG
I	9661	T	1.000000	INTERG
I	9700	G	1.000000	INTERG
I	9742	G	1.000000	INTERG
I	9873	A	1.000000	INTERG
I	9882	C	1.000000	INTERG
I	9913	G	1.000000	INTERG
I	9971	T	1.000000	INTERG
I	10064	A	1.000000	INTERG
I	10088	G	1.000000	INTERG
I	10103	A	1.000000	NS	YAL066W	5	ATA	5	V	I
I	10108	T	1.000000	NS	YAL066W	6	AAT	6	K	N
I	10158	G	1.000000	NS	YAL066W	23	CGA	23	Q	R
I	10314	C	1.000000	NS	YAL066W	75	TCA	75	L	S
I	10317	T	1.000000	NS	YAL066W	76	TTA	76	S	L
I	10325	A	1.000000	NS	YAL066W	79	ATA	79	V	I
I	10417	G	1.000000	INTERG
I	10577	A	1.000000	INTERG
I	10579	G	1.000000	INTERG
I	10595	T	1.000000	INTERG
I	10654	C	1.000000	INTERG
I	10664	C	1.000000	INTERG
I	10815	G	1.000000	INTERG
I	10911	G	1.000000	INTERG
I	11022	T	1.000000	INTERG
I	11041	T	1.000000	INTERG
I	11044	T	1.000000	INTERG
I	11102	A	1.000000	INTERG
I	11107	A	1.000000	INTERG
I	11224	T	1.000000	INTERG
I	11370	C	1.000000	INTERG
I	11447	G	1.000000	INTERG
I	11469	A	1.000000	INTERG
I	11504	G	1.000000	INTERG
I	11561	T	1.000000	INTERG
I	11601	G	1.000000	S	YAL065C	117	GTC	117	V	V
I	11676	T	1.000000	S	YAL065C	92	TCA	92	S	S
I	11725	A	1.000000	NS	YAL065C	76	ATT	76	T	I
I	11734	T	1.000000	NS	YAL065C	73	GAG	73	G	E
I	12546	A	0.202982	INTERG
I	12551	C	0.233265	INTERG
I	12552	G	0.763782	INTERG
I	12553	G	0.229106	INTERG
I	12561	G	1.000000	INTERG
I	12566	T	1.000000	INTERG
I	12617	C	0.415359	INTERG
I	12738	A	0.285224	INTERG
I	12743	C	0.381980	INTERG
I	12744	G	0.618700	INTERG
I	12745	G	0.437693	INTERG
I	12753	G	1.000000	INTERG
I	12786	A	0.314357	INTERG
I	12809	C	0.200244	INTERG
I	12814	C	1.000000	INTERG
I	12821	C	1.000000	INTERG
I	24814	A	1.000000	NS	YAL063C	1052	GTC	1052	A	V
I	24826	A	1.000000	NS	YAL063C	1048	ATT	1048	T	I
I	24966	G	1.000000	S	YAL063C	1001	AGC	1001	S	S
I	24974	C	0.471840	NS	YAL063C	999	GCA	999	T	A
I	24975	C	1.000000	S	YAL063C	998	GCG	998	A	A
I	25191	A	0.225400	S	YAL063C	926	TCT	926	S	S
I	25194	G	0.231071	S	YAL063C	925	TCC	925	S	S
I	25234	T	0.257046	NS	YAL063C	912	GAC	912	V	D
I	25237	A	0.657518	NS	YAL063C	911	TTA	911	S	L
I	25246	G	1.000000	NS	YAL063C	908	ACT	908	I	T
I	25351	G	1.000000	NS	YAL063C	873	TCT	873	F	S
I	25374	T	1.000000	S	YAL063C	865	TCA	865	S	S
I	25393	C	0.405834	NS	YAL063C	859	AGC	859	I	S
I	25407	T	0.288753	S	YAL063C	854	ACA	854	T	T
I	25418	C	1.000000	NS	YAL063C	851	GTT	851	I	V
I	25424	T	0.671340	NS	YAL063C	849	ATC	849	V	I
I	25425	G	0.693213	S	YAL063C	848	ACC	848	T	T
I	25452	G	0.788096	S	YAL063C	839	GGC	839	G	G
I	25460	C	0.205394	NS	YAL063C	837	GTC	837	I	V
I	25461	A	1.000000	S	YAL063C	836	ACT	836	T	T
I	25464	A	1.000000	S	YAL063C	835	ACT	835	T	T
I	25479	C	1.000000	S	YAL063C	830	ACG	830	T	T
I	25494	G	0.585172	S	YAL063C	825	GGC	825	G	G
I	25509	A	0.628971	S	YAL063C	820	ACT	820	T	T
I	27024	A	0.757430	S	YAL063C	315	CCT	315	P	P
I	27035	C	0.250966	NS	YAL063C	312	GTC	312	I	V
I	27036	A	0.249067	S	YAL063C	311	GTT	311	V	V
I	27039	G	0.762669	S	YAL063C	310	ATC	310	I	I
I	27042	A	0.537014	S	YAL063C	309	GTT	309	V	V
I	27051	A	0.480405	S	YAL063C	306	GAT	306	D	D
I	27090	C	0.682667	S	YAL063C	293	GAG	293	E	E
I	27093	T	0.253478	S	YAL063C	292	ACA	292	T	T
I	27096	G	0.223084	S	YAL063C	291	TCC	291	S	S
I	27099	C	0.780682	S	YAL063C	290	ACG	290	T	T
I	27105	G	0.796657	S	YAL063C	288	ACC	288	T	T
I	27129	G	1.000000	S	YAL063C	280	ACC	280	T	T
I	27210	G	1.000000	S	YAL063C	253	ACC	253	T	T
I	27290	A	1.000000	NS	YAL063C	227	TCC	227	A	S
I	27370	A	1.000000	NS	YAL063C	200	CTC	200	P	L
I	27661	T	0.273255	NS	YAL063C	103	GAT	103	G	D
I	27681	G	1.000000	S	YAL063C	96	TGC	96	C	C
I	27688	T	1.000000	NS	YAL063C	94	TAT	94	F	Y
I	27693	C	1.000000	S	YAL063C	92	GGG	92	G	G
I	27699	G	1.000000	S	YAL063C	90	TCC	90	S	S
I	27716	G	1.000000	NS	YAL063C	85	CTT	85	I	L
I	27816	A	1.000000	S	YAL063C	51	TCT	51	S	S
I	27825	T	1.000000	S	YAL063C	48	TTA	48	L	L
I	27914	C	1.000000	NS	YAL063C	19	GCT	19	T	A
I	27948	G	1.000000	S	YAL063C	7	TGC	7	C	C
I	27970	G	1.000000	INTERG
I	27983	A	1.000000	INTERG
I	27997	C	1.000000	INTERG
I	28007	C	1.000000	INTERG
I	28083	C	1.000000	INTERG
I	28117	C	1.000000	INTERG
I	28127	C	1.000000	INTERG
I	28321	A	1.000000	INTERG
I	28352	T	1.000000	INTERG
I	28433	A	1.000000	INTERG
I	28458	T	1.000000	INTERG
I	28517	G	1.000000	INTERG
I	28650	T	1.000000	INTERG
I	28666	G	1.000000	INTERG
I	28684	G	1.000000	INTERG
I	28696	T	1.000000	INTERG
I	28844	T	1.000000	INTERG
I	28926	T	1.000000	INTERG
I	29002	T	1.000000	INTERG
I	29004	A	1.000000	INTERG
I	29006	G	1.000000	INTERG
I	29093	T	1.000000	INTERG
I	29109	C	1.000000	INTERG
I	29118	T	1.000000	INTERG
I	29126	C	1.000000	INTERG
I	29131	G	1.000000	INTERG
I	29154	A	1.000000	INTERG
I	29180	C	1.000000	INTERG
I	29209	T	1.000000	INTERG
I	29245	A	1.000000	INTERG
I	29282	T	1.000000	INTERG
I	29322	C	1.000000	INTERG
I	29352	C	1.000000	INTERG
I	29354	A	1.000000	INTERG
I	29374	T	1.000000	INTERG
I	29397	C	1.000000	INTERG
I	29400	T	1.000000	INTERG
I	29402	T	1.000000	INTERG
I	29449	G	1.000000	INTERG
I	29459	T	1.000000	INTERG
I	29463	C	0.535793	INTERG
I	29464	G	0.554250	INTERG
I	29476	G	1.000000	INTERG
I	29508	C	1.000000	INTERG
I	29522	A	1.000000	INTERG
I	29530	T	1.000000	INTERG
I	29564	C	1.000000	INTERG
I	29666	A	1.000000	INTERG
I	29693	A	1.000000	INTERG
I	29713	A	1.000000	INTERG
I	29746	C	1.000000	INTERG
I	29778	A	1.000000	INTERG
I	29782	T	1.000000	INTERG
I	29787	A	1.000000	INTERG
I	29817	A	1.000000	INTERG
I	29822	A	1.000000	INTERG
I	29849	T	1.000000	INTERG
I	29875	G	1.000000	INTERG
I	29883	C	1.000000	INTERG
I	29908	T	1.000000	INTERG
I	29911	G	1.000000	INTERG
I	29929	G	1.000000	INTERG
I	29931	C	1.000000	INTERG
I	29996	C	1.000000	INTERG
I	30004	C	1.000000	INTERG
I	30006	C	1.000000	INTERG
I	30051	T	1.000000	INTERG
I	30066	A	1.000000	INTERG
I	30071	A	1.000000	INTERG
I	30091	G	1.000000	INTERG
I	30153	A	1.000000	INTERG
I	30204	G	1.000000	INTERG
I	30209	A	1.000000	INTERG
I	30220	A	1.000000	INTERG
I	30239	G	1.000000	INTERG
I	30265	G	1.000000	INTERG
I	30268	G	1.000000	INTERG
I	30277	G	1.000000	INTERG
I	30290	A	1.000000	INTERG
I	30307	C	1.000000	INTERG
I	30313	G	1.000000	INTERG
I	30335	T	1.000000	INTERG
I	30356	G	1.000000	INTERG
I	30361	T	1.000000	INTERG
I	30371	A	1.000000	INTERG
I	30381	C	1.000000	INTERG
I	30413	A	1.000000	INTERG
I	30422	A	1.000000	INTERG
I	30427	C	1.000000	INTERG
I	30432	T	1.000000	INTERG
I	30434	T	1.000000	INTERG
I	30468	A	1.000000	INTERG
I	30478	T	1.000000	INTERG
I	30481	A	1.000000	INTERG
I	30493	A	1.000000	INTERG
I	30516	A	1.000000	INTERG
I	30522	G	1.000000	INTERG
I	30548	G	1.000000	INTERG
I	30551	A	1.000000	INTERG
I	30558	A	1.000000	INTERG
I	30583	G	1.000000	INTERG
I	30624	A	1.000000	INTERG
I	30662	G	1.000000	INTERG
I	30713	G	1.000000	INTERG
I	30747	C	1.000000	INTERG
I	30749	A	1.000000	INTERG
I	30755	G	1.000000	INTERG
I	30782	C	1.000000	INTERG
I	30787	C	1.000000	INTERG
I	30817	C	1.000000	INTERG
I	30840	A	1.000000	INTERG
I	30852	C	1.000000	INTERG
I	30980	A	1.000000	INTERG
I	30987	G	1.000000	INTERG
I	31026	C	1.000000	INTERG
I	31058	A	1.000000	INTERG
I	31152	T	1.000000	INTERG
I	31154	A	1.000000	INTERG
I	31168	G	1.000000	INTERG
I	31176	G	1.000000	INTERG
I	31212	A	1.000000	INTERG
I	31391	G	1.000000	INTERG
I	31403	A	1.000000	INTERG
I	31635	C	1.000000	S	YAL062W	23	ATC	23	I	I
I	31755	T	1.000000	S	YAL062W	63	TAT	63	Y	Y
I	31821	T	1.000000	S	YAL062W	85	AAT	85	N	N
I	31848	C	1.000000	S	YAL062W	94	TTC	94	F	F
I	31975	T	1.000000	S	YAL062W	137	TTG	137	L	L
I	31989	C	1.000000	S	YAL062W	141	ATC	141	I	I
I	32145	T	1.000000	S	YAL062W	193	GCT	193	A	A
I	32158	C	1.000000	S	YAL062W	198	CTA	198	L	L
I	32271	A	1.000000	S	YAL062W	235	TTA	235	L	L
I	32511	T	1.000000	S	YAL062W	315	GCT	315	A	A
I	32652	C	1.000000	S	YAL062W	362	GCC	362	A	A
I	32883	T	1.000000	S	YAL062W	439	AAT	439	N	N
I	32986	T	1.000000	INTERG
I	32989	A	1.000000	INTERG
I	33040	G	1.000000	INTERG
I	33048	C	1.000000	INTERG
I	33070	T	1.000000	INTERG
I	33077	A	1.000000	INTERG
I	33147	T	1.000000	INTERG
I	33152	C	1.000000	INTERG
I	33200	T	1.000000	INTERG
I	33293	T	1.000000	INTERG
I	33328	A	1.000000	INTERG
I	33502	G	1.000000	NS	YAL061W	19	GAG	19	K	E
I	33548	C	1.000000	NS	YAL061W	34	GCA	34	E	A
I	33612	G	1.000000	S	YAL061W	55	GAG	55	E	E
I	33892	G	1.000000	NS	YAL061W	149	GGT	149	R	G
I	33996	G	1.000000	S	YAL061W	183	AGG	183	R	R
I	34170	A	1.000000	S	YAL061W	241	ACA	241	T	T
I	34308	T	1.000000	S	YAL061W	287	ACT	287	T	T
I	34515	C	1.000000	S	YAL061W	356	GAC	356	D	D
I	34554	G	1.000000	S	YAL061W	369	ACG	369	T	T
I	34566	C	1.000000	S	YAL061W	373	ATC	373	I	I
I	34991	G	1.000000	INTERG
I	35059	A	1.000000	INTERG
I	35070	T	1.000000	INTERG
I	35129	A	1.000000	INTERG
I	35466	A	1.000000	S	YAL060W	104	GCA	104	A	A
I	35508	G	1.000000	S	YAL060W	118	AAG	118	K	K
I	35514	C	1.000000	S	YAL060W	120	TGC	120	C	C
I	35565	G	1.000000	S	YAL060W	137	GTG	137	V	V
I	35568	G	1.000000	S	YAL060W	138	GGG	138	G	G
I	35631	C	1.000000	S	YAL060W	159	CCC	159	P	P
I	35668	A	1.000000	NS	YAL060W	172	ATT	172	V	I
I	35736	A	1.000000	S	YAL060W	194	TTA	194	L	L
I	35751	C	1.000000	S	YAL060W	199	GGC	199	G	G
I	35796	C	1.000000	S	YAL060W	214	GCC	214	A	A
I	35818	G	1.000000	NS	YAL060W	222	GTT	222	I	V
I	35970	C	1.000000	S	YAL060W	272	GTC	272	V	V
I	36005	G	1.000000	NS	YAL060W	284	AGG	284	K	R
I	36048	G	1.000000	S	YAL060W	298	GTG	298	V	V
I	36123	T	1.000000	S	YAL060W	323	TTT	323	F	F
I	36160	A	1.000000	NS	YAL060W	336	ACC	336	A	T
I	36313	G	1.000000	INTERG
I	36524	T	1.000000	NS	YAL059C-A	132	CAT	132	R	H
I	36574	G	1.000000	S	YAL059C-A	115	TGC	115	C	C
I	36637	G	1.000000	S	YAL059C-A	94	GGC	94	G	G
I	36898	T	1.000000	NS	YAL059C-A	7	ATA	7	M	I
I	37008	A	1.000000	NS	YAL059W	167	GAA	167	A	E
I	37019	G	1.000000	NS	YAL059W	171	GGT	171	S	G
I	37069	T	1.000000	S	YAL059W	187	GAT	187	D	D
I	37255	C	1.000000	INTERG
I	37294	C	1.000000	INTERG
I	37315	A	1.000000	INTERG
I	37330	G	1.000000	INTERG
I	37553	G	1.000000	S	YAL058W	30	GAG	30	E	E
I	37595	A	1.000000	S	YAL058W	44	AAA	44	K	K
I	37885	T	1.000000	NS	YAL058W	141	GTA	141	A	V
I	37976	A	1.000000	S	YAL058W	171	GCA	171	A	A
I	38120	T	1.000000	S	YAL058W	219	ATT	219	I	I
I	38236	G	1.000000	NS	YAL058W	258	GGT	258	D	G
I	38361	T	1.000000	NS	YAL058W	300	TCC	300	P	S
I	38490	G	1.000000	NS	YAL058W	343	GCA	343	P	A
I	38504	G	1.000000	NS	YAL058W	347	AAG	347	N	K
I	38508	T	1.000000	NS	YAL058W	349	TCC	349	A	S
I	38524	A	1.000000	NS	YAL058W	354	CAA	354	P	Q
I	38533	C	1.000000	NS	YAL058W	357	CCC	357	L	P
I	38657	A	1.000000	S	YAL058W	398	GAA	398	E	E
I	38689	C	1.000000	NS	YAL058W	409	ACC	409	S	T
I	38888	C	1.000000	S	YAL058W	475	ATC	475	I	I
I	38980	A	1.000000	NS	YAL056C-A	23	TTT	23	L	F
I	39009	C	1.000000	NS	YAL056C-A	13	CGA	13	Q	R
I	39105	G	1.000000	INTERG
I	39123	T	1.000000	INTERG
I	39162	G	1.000000	INTERG
I	39795	A	1.000000	S	YAL056W	179	CAA	179	Q	Q
I	39901	C	1.000000	NS	YAL056W	215	CAT	215	Y	H
I	39963	A	1.000000	S	YAL056W	235	AAA	235	K	K
I	40064	T	1.000000	NS	YAL056W	269	CTA	269	P	L
I	40237	T	1.000000	S	YAL056W	327	TTA	327	L	L
I	40380	A	1.000000	S	YAL056W	374	ACA	374	T	T
I	40860	G	1.000000	S	YAL056W	534	AAG	534	K	K
I	40866	C	1.000000	S	YAL056W	536	GGC	536	G	G
I	40914	G	1.000000	NS	YAL056W	552	AGG	552	S	R
I	41278	A	1.000000	NS	YAL056W	674	ACG	674	A	T
I	41481	G	1.000000	S	YAL056W	741	GTG	741	V	V
I	41499	G	1.000000	S	YAL056W	747	AGG	747	R	R
I	41587	T	1.000000	NS	YAL056W	777	TCT	777	P	S
I	41736	C	1.000000	S	YAL056W	826	GAC	826	D	D
I	41739	G	1.000000	S	YAL056W	827	ACG	827	T	T
I	41802	A	1.000000	S	YAL056W	848	TTA	848	L	L
I	41883	T	1.000000	S	YAL056W	875	AGT	875	S	S
I	41906	A	1.000000	INTERG
I	41987	T	1.000000	INTERG
I	42115	A	1.000000	INTERG
I	42257	A	1.000000	S	YAL055W	27	ACA	27	T	T
I	42484	A	1.000000	NS	YAL055W	103	GAG	103	G	E
I	42527	C	1.000000	S	YAL055W	117	TAC	117	Y	Y
I	42554	T	1.000000	S	YAL055W	126	TCT	126	S	S
I	42562	A	1.000000	NS	YAL055W	129	AAA	129	R	K
I	42590	A	1.000000	S	YAL055W	138	TTA	138	L	L
I	42629	G	1.000000	S	YAL055W	151	GCG	151	A	A
I	42635	T	1.000000	S	YAL055W	153	GTT	153	V	V
I	42684	A	1.000000	NS	YAL055W	170	ATA	170	V	I
I	43004	A	1.000000	S	YAL054C	673	TCT	673	S	S
I	43137	T	1.000000	NS	YAL054C	629	AAT	629	S	N
I	43478	A	1.000000	S	YAL054C	515	AAT	515	N	N
I	43565	G	1.000000	S	YAL054C	486	GTC	486	V	V
I	43691	T	1.000000	S	YAL054C	444	GAA	444	E	E
I	43784	G	1.000000	S	YAL054C	413	GCC	413	A	A
I	43891	A	1.000000	S	YAL054C	378	TTA	378	L	L
I	44384	G	1.000000	S	YAL054C	213	GGC	213	G	G
I	44588	G	1.000000	S	YAL054C	145	ACC	145	T	T
I	44675	A	1.000000	S	YAL054C	116	GGT	116	G	G
I	44891	G	1.000000	S	YAL054C	44	ACC	44	T	T
I	44935	A	1.000000	NS	YAL054C	30	TCC	30	A	S
I	45024	A	1.000000	INTERG
I	45198	A	1.000000	INTERG
I	45431	A	1.000000	INTERG
I	45546	T	1.000000	INTERG
I	45831	C	1.000000	INTERG
I	46030	A	1.000000	S	YAL053W	44	TTA	44	L	L
I	46375	T	1.000000	NS	YAL053W	159	GAT	159	E	D
I	46723	G	1.000000	S	YAL053W	275	TCG	275	S	S
I	46837	A	1.000000	S	YAL053W	313	CTA	313	L	L
I	46846	C	1.000000	S	YAL053W	316	ACC	316	T	T
I	46894	G	1.000000	S	YAL053W	332	AGG	332	R	R
I	46912	G	1.000000	S	YAL053W	338	GCG	338	A	A
I	46966	C	1.000000	S	YAL053W	356	TTC	356	F	F
I	47044	C	1.000000	S	YAL053W	382	ATC	382	I	I
I	47206	G	1.000000	S	YAL053W	436	GTG	436	V	V
I	47506	C	1.000000	S	YAL053W	536	TGC	536	C	C
I	47518	G	1.000000	S	YAL053W	540	CCG	540	P	P
I	47660	C	1.000000	S	YAL053W	588	CTG	588	L	L
I	47690	C	1.000000	S	YAL053W	598	CTG	598	L	L
I	47896	T	1.000000	S	YAL053W	666	GAT	666	D	D
I	48115	C	1.000000	S	YAL053W	739	GCC	739	A	A
I	48286	T	1.000000	INTERG
I	48751	C	1.000000	NS	YAL051W	63	TCG	63	L	S
I	48815	C	1.000000	S	YAL051W	84	GGC	84	G	G
I	48890	T	1.000000	S	YAL051W	109	GAT	109	D	D
I	49103	T	1.000000	S	YAL051W	180	ACT	180	T	T
I	49114	C	1.000000	NS	YAL051W	184	ACT	184	I	T
I	49247	T	1.000000	S	YAL051W	228	TTT	228	F	F
I	49403	T	1.000000	S	YAL051W	280	TTT	280	F	F
I	49505	C	1.000000	S	YAL051W	314	GAC	314	D	D
I	49614	A	1.000000	NS	YAL051W	351	AAT	351	Y	N
I	49871	T	1.000000	S	YAL051W	436	TAT	436	Y	Y
I	50024	T	1.000000	S	YAL051W	487	CAT	487	H	H
I	50204	G	1.000000	S	YAL051W	547	AAG	547	K	K
I	50343	G	1.000000	NS	YAL051W	594	GAA	594	K	E
I	50354	T	1.000000	S	YAL051W	597	TTT	597	F	F
I	50384	A	1.000000	S	YAL051W	607	TCA	607	S	S
I	50432	C	1.000000	S	YAL051W	623	CAC	623	H	H
I	50456	A	1.000000	S	YAL051W	631	AAA	631	K	K
I	50498	G	1.000000	S	YAL051W	645	TTG	645	L	L
I	50660	A	1.000000	S	YAL051W	699	CTA	699	L	L
I	50663	T	1.000000	S	YAL051W	700	ATT	700	I	I
I	50840	G	1.000000	S	YAL051W	759	ACG	759	T	T
I	51095	A	1.000000	S	YAL051W	844	AGA	844	R	R
I	51287	C	1.000000	S	YAL051W	908	CGC	908	R	R
I	51321	C	1.000000	S	YAL051W	920	CTG	920	L	L
I	51371	C	1.000000	S	YAL051W	936	GGC	936	G	G
I	51434	G	1.000000	S	YAL051W	957	TCG	957	S	S
I	51951	G	1.000000	S	YAL049C	215	GCC	215	A	A
I	52164	T	1.000000	S	YAL049C	144	GGA	144	G	G
I	52310	G	1.000000	NS	YAL049C	96	CTT	96	F	L
I	52460	T	1.000000	NS	YAL049C	46	ATT	46	V	I
I	52603	T	1.000000	INTERG
I	52613	A	1.000000	INTERG
I	52632	C	1.000000	INTERG
I	52733	G	1.000000	INTERG
I	52846	A	1.000000	S	YAL048C	648	TCT	648	S	S
I	52849	G	1.000000	S	YAL048C	647	TGC	647	C	C
I	52858	C	1.000000	S	YAL048C	644	GTG	644	V	V
I	52939	T	1.000000	S	YAL048C	617	CCA	617	P	P
I	52951	T	1.000000	S	YAL048C	613	GGA	613	G	G
I	52984	G	1.000000	S	YAL048C	602	TTC	602	F	F
I	52996	G	1.000000	S	YAL048C	598	CTC	598	L	L
I	53146	G	1.000000	S	YAL048C	548	ACC	548	T	T
I	53167	G	1.000000	S	YAL048C	541	GTC	541	V	V
I	53266	T	1.000000	S	YAL048C	508	CAA	508	Q	Q
I	53542	T	1.000000	S	YAL048C	416	CAA	416	Q	Q
I	53836	G	1.000000	S	YAL048C	318	GTC	318	V	V
I	53843	T	1.000000	NS	YAL048C	316	AAG	316	R	K
I	53851	A	1.000000	S	YAL048C	313	CTT	313	L	L
I	53935	T	1.000000	S	YAL048C	285	GCA	285	A	A
I	54175	G	1.000000	S	YAL048C	205	GCC	205	A	A
I	54198	A	1.000000	S	YAL048C	198	TTA	198	L	L
I	54244	G	1.000000	S	YAL048C	182	GCC	182	A	A
I	54319	C	1.000000	S	YAL048C	157	GAG	157	E	E
I	54478	A	1.000000	S	YAL048C	104	TCT	104	S	S
I	54481	C	1.000000	S	YAL048C	103	AGG	103	R	R
I	54508	G	1.000000	S	YAL048C	94	GTC	94	V	V
I	54661	T	1.000000	S	YAL048C	43	ATA	43	I	I
I	54679	T	1.000000	S	YAL048C	37	GTA	37	V	V
I	54742	C	1.000000	S	YAL048C	16	GTG	16	V	V
I	54784	G	1.000000	S	YAL048C	2	ACC	2	T	T
I	54806	C	1.000000	S	YAL047W-A	75	CTA	75	L	L
I	55145	T	1.000000	S	YAL047C	571	CTA	571	L	L
I	55171	G	1.000000	S	YAL047C	563	CTA	563	L	L
I	55213	C	1.000000	NS	YAL047C	549	GCC	549	S	A
I	55256	G	1.000000	S	YAL047C	534	ACC	534	T	T
I	55327	A	1.000000	NS	YAL047C	511	TTA	511	V	L
I	55508	C	1.000000	S	YAL047C	450	TTG	450	L	L
I	55688	C	1.000000	S	YAL047C	390	GAG	390	E	E
I	55793	C	1.000000	S	YAL047C	355	CAG	355	Q	Q
I	56007	G	1.000000	NS	YAL047C	284	GCC	284	V	A
I	56058	C	1.000000	NS	YAL047C	267	AGT	267	I	S
I	56107	C	1.000000	NS	YAL047C	251	GCT	251	T	A
I	56129	C	1.000000	S	YAL047C	243	TCG	243	S	S
I	56144	G	1.000000	NS	YAL047C	238	TTC	238	L	F
I	56195	G	1.000000	S	YAL047C	221	GAC	221	D	D
I	56351	A	1.000000	S	YAL047C	169	GCT	169	A	A
I	56786	A	1.000000	S	YAL047C	24	AGT	24	S	S
I	56871	T	1.000000	INTERG
I	56878	C	1.000000	INTERG
I	56904	C	1.000000	INTERG
I	57041	T	1.000000	S	YAL046C	115	CCA	115	P	P
I	57155	A	1.000000	S	YAL046C	77	TTT	77	F	F
I	57320	T	1.000000	S	YAL046C	22	CTA	22	L	L
I	57669	C	1.000000	NS	YAL045C	43	GGC	43	D	G
I	58073	A	1.000000	S	YAL044C	130	AAT	130	N	N
I	58490	T	1.000000	INTERG
I	58494	T	1.000000	INTERG
I	58600	T	1.000000	INTERG
I	58794	A	1.000000	S	YAL043C	753	CCT	753	P	P
I	58827	A	1.000000	S	YAL043C	742	TTT	742	F	F
I	59073	T	1.000000	S	YAL043C	660	GAA	660	E	E
I	59229	T	1.000000	S	YAL043C	608	GCA	608	A	A
I	59349	C	1.000000	NS	YAL043C	568	ATG	568	I	M
I	59394	A	1.000000	S	YAL043C	553	AGT	553	S	S
I	59475	T	1.000000	NS	YAL043C	526	ATA	526	M	I
I	59496	G	1.000000	S	YAL043C	519	GCC	519	A	A
I	59659	G	1.000000	NS	YAL043C	465	ACC	465	S	T
I	59976	C	1.000000	S	YAL043C	359	TCG	359	S	S
I	59985	C	1.000000	S	YAL043C	356	AAG	356	K	K
I	60165	C	1.000000	S	YAL043C	296	AAG	296	K	K
I	60198	T	1.000000	S	YAL043C	285	AGA	285	R	R
I	60246	T	1.000000	S	YAL043C	269	GAA	269	E	E
I	60384	T	1.000000	S	YAL043C	223	GAA	223	E	E
I	60417	T	1.000000	S	YAL043C	212	AGA	212	R	R
I	60526	G	1.000000	NS	YAL043C	176	GCC	176	V	A
I	60774	C	1.000000	S	YAL043C	93	CTG	93	L	L
I	60912	G	1.000000	S	YAL043C	47	CCC	47	P	P
I	61900	T	1.000000	S	YAL042W	195	GTT	195	V	V
I	62308	C	1.000000	S	YAL042W	331	CAC	331	H	H
I	62361	C	1.000000	NS	YAL042W	349	GCT	349	V	A
I	62654	T	1.000000	INTERG
I	63520	C	1.000000	S	YAL041W	227	TCC	227	S	S
I	64478	G	1.000000	NS	YAL041W	547	GTA	547	I	V
I	65365	A	1.000000	S	YAL041W	842	GCA	842	A	A
I	65451	C	1.000000	INTERG
I	65453	G	1.000000	INTERG
I	65506	C	1.000000	INTERG
I	65514	T	1.000000	INTERG
I	65570	G	1.000000	INTERG
I	65590	C	1.000000	INTERG
I	65871	A	1.000000	S	YAL040C	550	CAT	550	H	H
I	65892	C	1.000000	S	YAL040C	543	GTG	543	V	V
I	65910	C	1.000000	S	YAL040C	537	TCG	537	S	S
I	65991	A	1.000000	S	YAL040C	510	ATT	510	I	I
I	66003	C	1.000000	S	YAL040C	506	CAG	506	Q	Q
I	66033	G	1.000000	S	YAL040C	496	AAC	496	N	N
I	66948	T	1.000000	S	YAL040C	191	ACA	191	T	T
I	67269	G	1.000000	S	YAL040C	84	CTC	84	L	L
I	67275	A	1.000000	S	YAL040C	82	TTT	82	F	F
I	67421	C	1.000000	NS	YAL040C	34	GCA	34	S	A
I	67441	A	1.000000	NS	YAL040C	27	GTC	27	A	V
I	67476	G	1.000000	NS	YAL040C	15	AGC	15	R	S
I	68901	C	1.000000	NS	YAL039C	209	GCA	209	P	A
I	69603	C	1.000000	INTERG
I	69731	A	1.000000	INTERG
I	69759	A	1.000000	INTERG
I	70024	C	1.000000	INTERG
I	70045	G	1.000000	INTERG
I	70071	T	1.000000	INTERG
I	70280	G	1.000000	INTERG
I	71601	A	1.000000	INTERG
I	71719	T	1.000000	INTERG
I	73882	T	1.000000	INTERG
I	73976	T	1.000000	INTERG
I	73999	G	1.000000	INTERG
I	74047	T	1.000000	NS	YAL037W	10	TCC	10	P	S
I	74050	G	1.000000	NS	YAL037W	11	GTA	11	I	V
I	74156	G	1.000000	NS	YAL037W	46	AGT	46	I	S
I	75211	C	1.000000	S	YAL036C	314	AGG	314	R	R
I	75909	A	1.000000	S	YAL036C	82	TTG	82	L	L
I	76368	C	1.000000	INTERG
I	76386	A	1.000000	INTERG
I	76417	C	1.000000	INTERG
I	76456	A	1.000000	S	YAL035W	10	CAA	10	Q	Q
I	77115	T	1.000000	NS	YAL035W	230	CTA	230	R	L
I	80069	G	1.000000	NS	YAL034W-A	118	GAT	118	N	D
I	81442	A	1.000000	S	YAL034C	170	AAT	170	N	N
I	82379	A	1.000000	INTERG
I	85480	T	1.000000	NS	YAL031C	518	ATG	518	V	M
I	85751	T	1.000000	S	YAL031C	427	TTA	427	L	L
I	88173	A	1.000000	NS	YAL029C	1366	AAT	1366	K	N
I	88212	T	1.000000	S	YAL029C	1353	TTA	1353	L	L
I	88393	C	1.000000	NS	YAL029C	1293	GGT	1293	V	G
I	88638	G	1.000000	S	YAL029C	1211	GGC	1211	G	G
I	88645	C	1.000000	NS	YAL029C	1209	GGG	1209	A	G
I	88782	A	1.000000	S	YAL029C	1163	ATT	1163	I	I
I	88812	G	1.000000	S	YAL029C	1153	AAC	1153	N	N
I	89010	C	1.000000	S	YAL029C	1087	GTG	1087	V	V
I	89060	T	1.000000	NS	YAL029C	1071	ACT	1071	A	T
I	89266	C	1.000000	NS	YAL029C	1002	GGT	1002	V	G
I	89268	C	1.000000	S	YAL029C	1001	CAG	1001	Q	Q
I	89334	C	1.000000	S	YAL029C	979	CAG	979	Q	Q
I	89430	T	1.000000	S	YAL029C	947	AAA	947	K	K
I	89433	G	1.000000	S	YAL029C	946	TTC	946	F	F
I	89472	G	1.000000	S	YAL029C	933	GCC	933	A	A
I	89484	G	1.000000	S	YAL029C	929	CGC	929	R	R
I	89494	G	1.000000	NS	YAL029C	926	GCT	926	V	A
I	89561	C	1.000000	NS	YAL029C	904	GTT	904	I	V
I	89679	A	1.000000	NS	YAL029C	864	AGT	864	R	S
I	89705	C	1.000000	NS	YAL029C	856	GTA	856	I	V
I	89805	T	1.000000	S	YAL029C	822	AGA	822	R	R
I	89979	G	1.000000	S	YAL029C	764	TTC	764	F	F
I	90064	T	1.000000	NS	YAL029C	736	GAA	736	A	E
I	92684	G	1.000000	INTERG
I	92866	C	1.000000	INTERG
I	93789	A	1.000000	NS	YAL028W	297	AAT	297	I	N
I	94472	A	1.000000	NS	YAL028W	525	ATA	525	V	I
I	98780	A	1.000000	S	YAL026C	306	GAT	306	D	D
I	99471	G	1.000000	NS	YAL026C	76	CCA	76	L	P
I	99956	G	1.000000	INTERG
I	107528	G	1.000000	NS	YAL023C	342	CTT	342	I	L
I	107538	A	1.000000	S	YAL023C	338	GGT	338	G	G
I	109522	A	1.000000	S	YAL022C	303	CGT	303	R	R
I	109735	G	1.000000	S	YAL022C	232	GCC	232	A	A
I	112136	T	1.000000	NS	YAL021C	408	TTA	408	F	L
I	112684	T	1.000000	NS	YAL021C	226	AAT	226	D	N
I	112769	C	1.000000	S	YAL021C	197	CAG	197	Q	Q
I	113132	G	1.000000	S	YAL021C	76	GCC	76	A	A
I	113207	C	1.000000	S	YAL021C	51	CCG	51	P	P
I	113326	G	1.000000	NS	YAL021C	12	CTG	12	V	L
I	114112	T	1.000000	S	YAL020C	168	CTA	168	L	L
I	114652	T	1.000000	NS	YAL019W-A	135	TCA	135	P	S
I	114824	T	1.000000	INTERG
I	116327	C	1.000000	NS	YAL019W	470	ACT	470	I	T
I	119344	A	1.000000	S	YAL018C	66	TTT	66	F	F
I	119350	G	1.000000	S	YAL018C	64	GAC	64	D	D
I	119404	C	1.000000	NS	YAL018C	46	CAG	46	H	Q
I	119460	A	1.000000	S	YAL018C	28	TTG	28	L	L
I	119659	G	1.000000	INTERG
I	119951	C	1.000000	INTERG
I	120281	G	1.000000	S	YAL017W	19	GAG	19	E	E
I	120347	T	1.000000	S	YAL017W	41	CCT	41	P	P
I	120378	A	1.000000	NS	YAL017W	52	AAA	52	E	K
I	128704	A	1.000000	NS	YAL014C	106	TAT	106	D	Y
I	129476	G	1.000000	S	YAL013W	69	AAG	69	K	K
I	129517	C	1.000000	NS	YAL013W	83	CCC	83	L	P
I	130254	C	1.000000	NS	YAL013W	329	CGC	329	C	R
I	130271	T	1.000000	S	YAL013W	334	CCT	334	P	P
I	130292	T	1.000000	S	YAL013W	341	TGT	341	C	C
I	130362	T	1.000000	NS	YAL013W	365	TTC	365	L	F
I	130776	G	1.000000	INTERG
I	130975	A	1.000000	S	YAL012W	59	GAA	59	E	E
I	131539	T	1.000000	S	YAL012W	247	ACT	247	T	T
I	131635	C	1.000000	S	YAL012W	279	GTC	279	V	V
I	131980	T	1.000000	S	YAL012W	394	AAT	394	N	N
I	132189	C	1.000000	INTERG
I	132423	G	1.000000	S	YAL011W	75	GGG	75	G	G
I	132468	C	1.000000	S	YAL011W	90	ACC	90	T	T
I	132618	G	1.000000	S	YAL011W	140	CCG	140	P	P
I	132723	A	1.000000	S	YAL011W	175	AAA	175	K	K
I	132831	G	1.000000	S	YAL011W	211	GAG	211	E	E
I	133080	G	1.000000	S	YAL011W	294	GAG	294	E	E
I	133134	T	1.000000	S	YAL011W	312	TTT	312	F	F
I	133174	A	1.000000	NS	YAL011W	326	ATT	326	V	I
I	133374	A	1.000000	S	YAL011W	392	TCA	392	S	S
I	133425	C	1.000000	S	YAL011W	409	GTC	409	V	V
I	133429	G	1.000000	NS	YAL011W	411	GCA	411	S	A
I	133615	A	1.000000	NS	YAL011W	473	ATA	473	V	I
I	133640	G	1.000000	NS	YAL011W	481	GGT	481	D	G
I	133644	C	1.000000	NS	YAL011W	482	GAC	482	E	D
I	133749	A	1.000000	S	YAL011W	517	GAA	517	E	E
I	133857	A	1.000000	S	YAL011W	553	GGA	553	G	G
I	134219	T	1.000000	NS	YAL010C	483	ACA	483	A	T
I	134475	C	1.000000	S	YAL010C	397	AGG	397	R	R
I	134587	A	1.000000	NS	YAL010C	360	TTA	360	S	L
I	134604	G	1.000000	S	YAL010C	354	AAC	354	N	N
I	134639	A	1.000000	NS	YAL010C	343	TCA	343	P	S
I	134661	A	1.000000	S	YAL010C	335	TCT	335	S	S
I	135181	T	1.000000	NS	YAL010C	162	AAT	162	S	N
I	135222	A	1.000000	S	YAL010C	148	TAT	148	Y	Y
I	135325	C	1.000000	NS	YAL010C	114	GGG	114	A	G
I	135417	A	1.000000	NS	YAL010C	83	AAT	83	K	N
I	135433	A	1.000000	NS	YAL010C	78	GTA	78	A	V
I	135827	A	1.000000	INTERG
I	135952	T	1.000000	S	YAL009W	33	TCT	33	S	S
I	136041	A	1.000000	NS	YAL009W	63	CAC	63	R	H
I	136057	G	1.000000	S	YAL009W	68	CAG	68	Q	Q
I	136153	G	1.000000	S	YAL009W	100	GTG	100	V	V
I	136160	T	1.000000	NS	YAL009W	103	TTC	103	L	F
I	136195	T	1.000000	S	YAL009W	114	TTT	114	F	F
I	136667	A	1.000000	INTERG
I	136814	C	1.000000	INTERG
I	136961	C	1.000000	S	YAL008W	16	AAC	16	N	N
I	137148	G	1.000000	NS	YAL008W	79	GAG	79	Q	E
I	137167	A	1.000000	NS	YAL008W	85	AAT	85	T	N
I	137237	A	1.000000	S	YAL008W	108	TTA	108	L	L
I	137264	G	1.000000	S	YAL008W	117	GGG	117	G	G
I	137336	G	1.000000	S	YAL008W	141	TTG	141	L	L
I	138499	A	1.000000	INTERG
I	138542	C	1.000000	INTERG
I	138591	G	1.000000	INTERG
I	138650	G	1.000000	INTERG
I	138655	A	1.000000	INTERG
I	138741	A	1.000000	INTERG
I	138770	G	1.000000	INTERG
I	138780	T	1.000000	INTERG
I	138785	T	1.000000	INTERG
I	138791	C	1.000000	INTERG
I	138793	C	1.000000	INTERG
I	139045	G	1.000000	INTERG
I	139073	A	1.000000	INTERG
I	139123	C	1.000000	INTERG
I	139132	T	1.000000	INTERG
I	139199	A	1.000000	INTERG
I	139277	C	1.000000	INTERG
I	139311	C	1.000000	INTERG
I	139692	A	1.000000	S	YAL005C	580	ACT	580	T	T
I	140397	C	1.000000	S	YAL005C	345	AAG	345	K	K
I	140418	A	1.000000	S	YAL005C	338	ACT	338	T	T
I	140526	T	1.000000	S	YAL005C	302	TTA	302	L	L
I	141180	A	1.000000	S	YAL005C	84	GAT	84	D	D
I	141184	C	1.000000	NS	YAL005C	83	GGT	83	A	G
I	141342	G	1.000000	S	YAL005C	30	GAC	30	D	D
I	141802	T	1.000000	INTERG
I	141835	G	1.000000	INTERG
I	141984	C	1.000000	INTERG
I	143085	C	1.000000	S	YAL003W	304	GAC	304	D	D
I	143622	G	1.000000	INTERG
I	143638	A	1.000000	INTERG
I	143679	A	1.000000	INTERG
I	143806	C	1.000000	S	YAL002W	34	CTA	34	L	L
I	143852	C	1.000000	NS	YAL002W	49	CCG	49	L	P
I	144684	C	1.000000	S	YAL002W	326	TCC	326	S	S
I	144826	G	1.000000	NS	YAL002W	374	GAC	374	H	D
I	145634	C	1.000000	NS	YAL002W	643	GCA	643	V	A
I	145720	A	1.000000	NS	YAL002W	672	AAT	672	D	N
I	146738	G	1.000000	NS	YAL002W	1011	AGT	1011	N	S
I	146820	C	1.000000	S	YAL002W	1038	AGC	1038	S	S
I	147726	G	1.000000	S	YAL001C	1147	TGC	1147	C	C
I	147785	G	1.000000	NS	YAL001C	1128	CTC	1128	V	L
I	148557	T	1.000000	S	YAL001C	870	AGA	870	R	R
I	149307	C	1.000000	S	YAL001C	620	TTG	620	L	L
I	149467	T	1.000000	NS	YAL001C	567	GAC	567	G	D
I	149564	C	1.000000	NS	YAL001C	535	GCC	535	P	A
I	149773	T	1.000000	NS	YAL001C	465	CAT	465	R	H
I	150303	A	1.000000	S	YAL001C	288	TAT	288	Y	Y
I	150921	A	1.000000	S	YAL001C	82	TGT	82	C	C
I	151010	T	1.000000	NS	YAL001C	53	AAA	53	E	K
I	151332	T	1.000000	INTERG
I	151450	T	1.000000	INTERG
I	151453	A	1.000000	INTERG
I	151460	C	1.000000	INTERG
I	151465	A	1.000000	INTERG
I	151475	G	1.000000	INTERG
I	151478	G	1.000000	INTERG
I	151511	A	1.000000	INTERG
I	151521	C	1.000000	INTERG
I	151658	C	1.000000	INTERG
I	151834	A	1.000000	INTERG
I	151963	A	1.000000	INTERG
I	152004	G	1.000000	INTERG
I	152155	G	1.000000	INTERG
I	152235	A	1.000000	INTERG
I	152239	C	1.000000	INTERG
I	152274	A	1.000000	S	YAR002W	6	TTA	6	L	L
I	152291	T	1.000000	NS	YAR002W	12	ATT	12	T	I
I	152336	G	1.000000	NS	YAR002W	27	CGC	27	H	R
I	152709	G	1.000000	S	YAR002W	151	AAG	151	K	K
I	152728	A	1.000000	NS	YAR002W	158	AGA	158	G	R
I	152932	G	1.000000	NS	YAR002W	226	GCA	226	T	A
I	152970	T	1.000000	S	YAR002W	238	CCT	238	P	P
I	153156	T	1.000000	S	YAR002W	300	TCT	300	S	S
I	153742	C	1.000000	NS	YAR002W	496	CCA	496	S	P
I	153762	G	1.000000	S	YAR002W	502	TCG	502	S	S
I	154086	G	1.000000	S	YAR002C-A	213	TTC	213	F	F
I	154332	T	1.000000	S	YAR002C-A	131	GTA	131	V	V
I	154746	T	1.000000	INTERG
I	155562	G	1.000000	S	YAR003W	186	GTG	186	V	V
I	156174	G	1.000000	S	YAR003W	390	GCG	390	A	A
I	156383	G	1.000000	INTERG
I	156403	C	1.000000	INTERG
I	156518	C	1.000000	INTERG
I	156538	C	1.000000	INTERG
I	156554	A	1.000000	INTERG
I	156584	C	1.000000	INTERG
I	156651	G	1.000000	INTERG
I	156666	A	1.000000	INTERG
I	156835	A	1.000000	S	YAR007C	595	ACT	595	T	T
I	156949	C	1.000000	S	YAR007C	557	GAG	557	E	E
I	157114	G	1.000000	S	YAR007C	502	ACC	502	T	T
I	157134	A	1.000000	S	YAR007C	496	TTG	496	L	L
I	157339	T	1.000000	S	YAR007C	427	AAA	427	K	K
I	157428	A	1.000000	S	YAR007C	398	TTG	398	L	L
I	157912	G	1.000000	S	YAR007C	236	ACC	236	T	T
I	158089	G	1.000000	S	YAR007C	177	AAC	177	N	N
I	158200	G	1.000000	S	YAR007C	140	AGC	140	S	S
I	158341	C	1.000000	S	YAR007C	93	AGG	93	R	R
I	158503	T	1.000000	S	YAR007C	39	GGA	39	G	G
I	158597	T	1.000000	NS	YAR007C	8	AAG	8	R	K
I	158641	T	1.000000	INTERG
I	158733	T	1.000000	INTERG
I	158824	C	1.000000	INTERG
I	158827	A	1.000000	INTERG
I	158870	C	1.000000	INTERG
I	158971	G	1.000000	S	YAR008W	2	CCG	2	P	P
I	159164	C	1.000000	NS	YAR008W	67	CAT	67	D	H
I	159467	A	1.000000	NS	YAR008W	168	AAT	168	D	N
I	166369	C	1.000000	INTERG
I	166997	A	1.000000	S	YAR014C	625	CAT	625	H	H
I	167292	G	1.000000	NS	YAR014C	527	GCT	527	G	A
I	168686	A	1.000000	S	YAR014C	62	ATT	62	I	I
I	168767	T	1.000000	S	YAR014C	35	ATA	35	I	I
I	168772	A	1.000000	S	YAR014C	34	TTA	34	L	L
I	168787	A	1.000000	NS	YAR014C	29	TGT	29	G	C
I	169205	T	1.000000	INTERG
I	169217	C	1.000000	INTERG
I	169243	T	1.000000	INTERG
I	169269	C	1.000000	INTERG
I	169422	T	1.000000	S	YAR015W	16	GCT	16	A	A
I	169476	C	1.000000	S	YAR015W	34	GTC	34	V	V
I	169638	C	1.000000	S	YAR015W	88	TAC	88	Y	Y
I	169689	T	1.000000	S	YAR015W	105	CGT	105	R	R
I	169830	G	1.000000	S	YAR015W	152	CAG	152	Q	Q
I	169887	T	1.000000	S	YAR015W	171	GAT	171	D	D
I	169992	C	1.000000	S	YAR015W	206	GCC	206	A	A
I	170022	C	1.000000	S	YAR015W	216	ACC	216	T	T
I	170564	A	1.000000	S	YAR018C	380	TAT	380	Y	Y
I	171389	G	1.000000	S	YAR018C	105	TAC	105	Y	Y
I	171975	G	1.000000	INTERG
I	172113	A	1.000000	INTERG
I	172129	T	1.000000	INTERG
I	172431	T	1.000000	NS	YAR019C	902	GAC	902	V	D
I	172585	T	1.000000	NS	YAR019C	851	ACA	851	S	T
I	173222	C	1.000000	S	YAR019C	638	GTG	638	V	V
I	174118	A	1.000000	S	YAR019C	340	TTG	340	L	L
I	174371	C	1.000000	S	YAR019C	255	AAG	255	K	K
I	174746	G	1.000000	S	YAR019C	130	ACC	130	T	T
I	174919	G	1.000000	S	YAR019C	73	CTG	73	L	L
I	174938	A	1.000000	S	YAR019C	66	GAT	66	D	D
I	175121	A	1.000000	S	YAR019C	5	GCT	5	A	A
I	175281	A	1.000000	NS	YAR019W-A	95	GAA	95	G	E
I	175315	A	1.000000	S	YAR019W-A	106	CAA	106	Q	Q
I	176230	C	1.000000	INTERG
I	176266	T	1.000000	INTERG
I	176273	G	1.000000	INTERG
I	176451	C	1.000000	INTERG
I	176512	A	1.000000	INTERG
I	176650	A	1.000000	INTERG
I	176694	G	1.000000	INTERG
I	176721	A	1.000000	INTERG
I	176847	A	1.000000	INTERG
I	176858	G	1.000000	NS	YAR020C	56	CAA	56	*	Q
I	176948	G	1.000000	S	YAR020C	26	CTA	26	L	L
I	177285	C	1.000000	INTERG
I	177667	C	1.000000	INTERG
I	178191	T	1.000000	INTERG
I	178602	C	1.000000	INTERG
I	178654	A	1.000000	INTERG
I	178674	A	1.000000	INTERG
I	178682	T	1.000000	INTERG
I	178802	G	1.000000	INTERG
I	178875	C	1.000000	INTERG
I	178905	A	1.000000	INTERG
I	178989	G	1.000000	INTERG
I	179014	G	1.000000	INTERG
I	179221	G	1.000000	INTERG
I	179397	G	1.000000	NS	YAR023C	142	CCT	142	S	P
I	179578	A	1.000000	S	YAR023C	81	AAT	81	N	N
I	179772	C	1.000000	NS	YAR023C	17	GAC	17	N	D
I	179796	C	1.000000	NS	YAR023C	9	GTG	9	L	V
I	179942	T	1.000000	INTERG
I	179951	C	1.000000	INTERG
I	179972	G	1.000000	INTERG
I	179996	G	1.000000	INTERG
I	180013	T	1.000000	INTERG
I	180069	G	1.000000	INTERG
I	180072	C	1.000000	INTERG
I	180103	C	1.000000	INTERG
I	180134	T	1.000000	INTERG
I	180256	C	1.000000	INTERG
I	180264	T	1.000000	INTERG
I	180393	A	1.000000	INTERG
I	180431	G	1.000000	INTERG
I	180456	A	1.000000	INTERG
I	180509	T	1.000000	INTERG
I	180583	A	1.000000	INTERG
I	180592	G	1.000000	INTERG
I	180603	T	1.000000	INTERG
I	180646	T	1.000000	INTERG
I	180652	C	1.000000	INTERG
I	180697	G	1.000000	INTERG
I	180726	C	1.000000	INTERG
I	180747	G	1.000000	INTERG
I	180787	T	1.000000	INTERG
I	180794	A	1.000000	INTERG
I	180818	A	1.000000	INTERG
I	180822	A	1.000000	INTERG
I	180835	C	1.000000	INTERG
I	180842	G	1.000000	INTERG
I	180844	T	1.000000	INTERG
I	180898	C	1.000000	INTERG
I	180907	T	1.000000	INTERG
I	180913	C	1.000000	INTERG
I	180922	T	1.000000	INTERG
I	180934	A	1.000000	INTERG
I	180953	G	1.000000	INTERG
I	180982	C	1.000000	INTERG
I	181589	A	1.000000	INTERG
I	181752	C	1.000000	INTERG
I	181824	A	1.000000	INTERG
I	182045	G	1.000000	INTERG
I	182093	T	1.000000	INTERG
I	182210	A	1.000000	INTERG
I	182380	A	1.000000	INTERG
I	182436	C	1.000000	INTERG
I	182441	G	1.000000	INTERG
I	182614	A	1.000000	INTERG
I	182616	A	1.000000	INTERG
I	182618	G	1.000000	INTERG
I	182629	C	1.000000	INTERG
I	182642	C	1.000000	INTERG
I	183270	C	1.000000	INTERG
I	183545	T	1.000000	INTERG
I	183650	A	1.000000	INTERG
I	183881	C	1.000000	NS	YAR027W	38	CGG	38	W	R
I	184083	C	1.000000	NS	YAR027W	105	TCC	105	F	S
I	184235	G	1.000000	NS	YAR027W	156	GAA	156	K	E
I	184256	G	1.000000	NS	YAR027W	163	GAA	163	K	E
I	184334	A	1.000000	NS	YAR027W	189	AAG	189	E	K
I	184418	A	1.000000	NS	YAR027W	217	AAC	217	H	N
I	184422	T	1.000000	NS	YAR027W	218	ATA	218	K	I
I	184481	A	1.000000	INTERG
I	184488	C	1.000000	INTERG
I	184492	C	1.000000	INTERG
I	184510	C	1.000000	INTERG
I	184921	T	1.000000	S	YAR028W	10	GTT	10	V	V
I	185150	G	1.000000	NS	YAR028W	87	GTG	87	M	V
I	185159	G	1.000000	NS	YAR028W	90	GTG	90	M	V
I	185480	G	1.000000	NS	YAR028W	197	GAT	197	Y	D
I	186203	C	1.000000	INTERG
I	186229	T	1.000000	INTERG
I	186231	A	1.000000	INTERG
I	186241	G	1.000000	INTERG
I	186244	T	1.000000	INTERG
I	186250	C	1.000000	INTERG
I	186262	C	1.000000	INTERG
I	186279	A	1.000000	INTERG
I	186283	C	1.000000	INTERG
I	186293	G	1.000000	INTERG
I	186295	A	1.000000	INTERG
I	186302	G	1.000000	INTERG
I	186345	G	1.000000	NS	YAR029W	9	GAA	9	K	E
I	186359	C	1.000000	S	YAR029W	13	ACC	13	T	T
I	186365	T	1.000000	S	YAR029W	15	TAT	15	Y	Y
I	186377	T	1.000000	S	YAR029W	19	TGT	19	C	C
I	186392	T	1.000000	S	YAR029W	24	CAT	24	H	H
I	186406	A	1.000000	NS	YAR029W	29	AAT	29	S	N
I	186482	G	1.000000	S	YAR029W	54	GAG	54	E	E
I	186807	T	1.000000	NS	YAR030C	16	CAG	16	R	Q
I	186819	C	1.000000	NS	YAR030C	12	CGA	12	Q	R
I	186857	C	1.000000	NS	YAR031W	8	CAT	8	Y	H
I	186907	C	1.000000	S	YAR031W	24	AGC	24	S	S
I	186963	A	1.000000	NS	YAR031W	43	CAG	43	P	Q
I	186974	T	1.000000	NS	YAR031W	47	TTT	47	L	F
I	186987	A	1.000000	NS	YAR031W	51	AAC	51	S	N
I	186990	C	1.000000	NS	YAR031W	52	ACA	52	R	T
I	188063	T	1.000000	INTERG
I	188084	A	1.000000	INTERG
I	188086	G	1.000000	INTERG
I	188094	A	1.000000	INTERG
I	188151	C	1.000000	S	YAR033W	15	CTC	15	L	L
I	188171	C	1.000000	NS	YAR033W	22	TCA	22	L	S
I	188411	A	1.000000	NS	YAR033W	102	AAT	102	S	N
I	188823	C	1.000000	INTERG
I	188881	C	1.000000	INTERG
I	188899	A	1.000000	INTERG
I	188939	G	1.000000	INTERG
I	189047	T	1.000000	INTERG
I	189049	T	1.000000	INTERG
I	189052	A	1.000000	INTERG
I	189123	T	1.000000	INTERG
I	189292	A	1.000000	INTERG
I	189416	C	1.000000	INTERG
I	189855	C	1.000000	INTERG
I	189876	G	1.000000	INTERG
I	189879	T	1.000000	INTERG
I	189929	G	1.000000	INTERG
I	189931	G	1.000000	INTERG
I	189997	A	1.000000	INTERG
I	190132	T	1.000000	INTERG
I	190148	T	1.000000	INTERG
I	190169	C	1.000000	INTERG
I	191116	A	1.000000	S	YAR035W	308	CCA	308	P	P
I	191617	C	1.000000	S	YAR035W	475	GGC	475	G	G
I	191704	C	1.000000	S	YAR035W	504	TCC	504	S	S
I	192073	A	1.000000	S	YAR035W	627	CAA	627	Q	Q
I	192139	A	1.000000	S	YAR035W	649	CAA	649	Q	Q
I	192196	G	1.000000	S	YAR035W	668	TCG	668	S	S
I	192427	C	1.000000	INTERG
I	192429	C	1.000000	INTERG
I	192469	A	1.000000	INTERG
I	192531	T	1.000000	INTERG
I	192551	A	1.000000	INTERG
I	192618	T	1.000000	INTERG
I	192693	T	1.000000	S	YAR042W	25	CGT	25	R	R
I	192954	A	1.000000	S	YAR042W	112	ATA	112	I	I
I	193159	T	1.000000	NS	YAR042W	181	TCT	181	P	S
I	193260	C	1.000000	S	YAR042W	214	CGC	214	R	R
I	193452	A	1.000000	S	YAR042W	278	TTA	278	L	L
I	193500	T	1.000000	S	YAR042W	294	TTT	294	F	F
I	193554	A	1.000000	S	YAR042W	312	TCA	312	S	S
I	194101	G	1.000000	NS	YAR042W	495	GCT	495	T	A
I	194104	T	1.000000	NS	YAR042W	496	TCC	496	P	S
I	194166	C	1.000000	S	YAR042W	516	GAC	516	D	D
I	194169	C	1.000000	S	YAR042W	517	GAC	517	D	D
I	194241	T	1.000000	S	YAR042W	541	AAT	541	N	N
I	194290	A	1.000000	NS	YAR042W	558	ATA	558	L	I
I	194475	T	1.000000	S	YAR042W	619	ACT	619	T	T
I	194499	A	1.000000	S	YAR042W	627	GTA	627	V	V
I	194626	A	1.000000	NS	YAR042W	670	ATT	670	V	I
I	194700	T	1.000000	S	YAR042W	694	ACT	694	T	T
I	195459	C	1.000000	S	YAR042W	947	CCC	947	P	P
I	195677	G	1.000000	NS	YAR042W	1020	GGT	1020	D	G
I	195872	T	1.000000	NS	YAR042W	1085	TTG	1085	S	L
I	195910	G	1.000000	NS	YAR042W	1098	GTA	1098	I	V
I	196198	G	1.000000	INTERG
I	196248	C	1.000000	INTERG
I	196284	A	1.000000	INTERG
I	196423	T	1.000000	INTERG
I	196452	T	1.000000	INTERG
I	196500	T	1.000000	INTERG
I	196523	A	1.000000	INTERG
I	196564	A	1.000000	INTERG
I	196587	T	1.000000	INTERG
I	196623	T	1.000000	INTERG
I	196647	C	1.000000	INTERG
I	196805	T	1.000000	INTERG
I	196861	T	1.000000	INTERG
I	196864	A	1.000000	INTERG
I	196884	T	1.000000	INTERG
I	196891	T	1.000000	INTERG
I	196929	G	1.000000	INTERG
I	196932	T	1.000000	INTERG
I	197024	G	1.000000	INTERG
I	197120	A	1.000000	INTERG
I	197123	A	1.000000	INTERG
I	197225	A	1.000000	INTERG
I	197236	T	1.000000	INTERG
I	197266	T	1.000000	INTERG
I	197344	T	1.000000	INTERG
I	197350	A	1.000000	INTERG
I	197428	T	1.000000	INTERG
I	197459	C	1.000000	INTERG
I	197484	C	1.000000	INTERG
I	197497	A	1.000000	INTERG
I	197560	G	1.000000	INTERG
I	197587	A	1.000000	INTERG
I	197629	T	1.000000	INTERG
I	197635	A	1.000000	INTERG
I	197646	G	1.000000	INTERG
I	197656	G	1.000000	INTERG
I	197758	G	1.000000	INTERG
I	197760	C	1.000000	INTERG
I	197765	G	1.000000	INTERG
I	197770	G	1.000000	INTERG
I	197772	G	1.000000	INTERG
I	197783	A	1.000000	INTERG
I	197791	G	1.000000	INTERG
I	197811	A	1.000000	INTERG
I	197813	C	1.000000	INTERG
I	197819	G	1.000000	INTERG
I	197825	A	1.000000	INTERG
I	197873	A	1.000000	INTERG
I	197890	T	1.000000	INTERG
I	197908	T	1.000000	INTERG
I	197921	G	1.000000	INTERG
I	197983	A	1.000000	INTERG
I	198013	A	1.000000	INTERG
I	198022	G	1.000000	INTERG
I	198027	T	1.000000	INTERG
I	198118	A	1.000000	INTERG
I	198168	T	1.000000	INTERG
I	198190	C	1.000000	INTERG
I	198215	A	1.000000	INTERG
I	198232	G	1.000000	INTERG
I	198244	T	1.000000	INTERG
I	198259	C	1.000000	INTERG
I	198267	G	1.000000	INTERG
I	198279	G	1.000000	INTERG
I	198287	G	1.000000	INTERG
I	198331	T	1.000000	INTERG
I	198351	A	1.000000	INTERG
I	198398	T	1.000000	INTERG
I	198448	G	1.000000	INTERG
I	198456	A	1.000000	INTERG
I	198490	C	1.000000	INTERG
I	198533	T	1.000000	INTERG
I	198536	T	1.000000	INTERG
I	198560	C	1.000000	INTERG
I	198562	A	1.000000	INTERG
I	198568	C	1.000000	INTERG
I	198586	G	1.000000	INTERG
I	198605	T	1.000000	INTERG
I	198623	T	1.000000	INTERG
I	198642	C	1.000000	INTERG
I	198648	T	1.000000	INTERG
I	198652	G	1.000000	INTERG
I	198657	T	1.000000	INTERG
I	198664	G	1.000000	INTERG
I	198707	T	1.000000	INTERG
I	198713	T	1.000000	INTERG
I	202626	T	1.000000	INTERG
I	202631	A	1.000000	INTERG
I	202633	A	1.000000	INTERG
I	202636	T	1.000000	INTERG
I	202702	T	0.266494	INTERG
I	202718	T	1.000000	INTERG
I	202724	G	1.000000	INTERG
I	202727	C	1.000000	INTERG
I	202732	A	1.000000	INTERG
I	202763	G	1.000000	INTERG
I	202801	A	1.000000	INTERG
I	202825	A	1.000000	INTERG
I	202953	G	1.000000	INTERG
I	202957	C	1.000000	INTERG
I	202977	T	1.000000	INTERG
I	203049	T	1.000000	INTERG
I	203105	G	1.000000	INTERG
I	203111	T	1.000000	INTERG
I	203222	C	1.000000	INTERG
I	203283	T	1.000000	INTERG
I	203301	A	1.000000	INTERG
I	203313	A	1.000000	INTERG
I	203349	T	1.000000	INTERG
I	203386	T	1.000000	INTERG
I	203458	T	1.000000	NS	YAR050W	19	ATT	19	T	I
I	203912	T	1.000000	S	YAR050W	170	GCT	170	A	A
I	203922	G	1.000000	NS	YAR050W	174	GAC	174	N	D
I	203973	A	1.000000	NS	YAR050W	191	AAC	191	D	N
I	203984	A	1.000000	S	YAR050W	194	AAA	194	K	K
I	204012	G	1.000000	NS	YAR050W	204	GTC	204	I	V
I	204023	T	1.000000	S	YAR050W	207	ACT	207	T	T
I	204029	C	1.000000	S	YAR050W	209	TAC	209	Y	Y
I	204035	T	1.000000	S	YAR050W	211	TAT	211	Y	Y
I	204039	A	1.000000	NS	YAR050W	213	AGC	213	G	S
I	204041	A	1.000000	S	YAR050W	213	GGA	213	G	G
I	204043	T	1.000000	NS	YAR050W	214	TTC	214	Y	F
I	204047	C	1.000000	S	YAR050W	215	TAC	215	Y	Y
I	204050	C	1.000000	S	YAR050W	216	TAC	216	Y	Y
I	204071	A	1.000000	S	YAR050W	223	TCA	223	S	S
I	204074	T	1.000000	S	YAR050W	224	AAT	224	N	N
I	204113	G	1.000000	S	YAR050W	237	CTG	237	L	L
I	204116	T	1.000000	S	YAR050W	238	CCT	238	P	P
I	204129	A	1.000000	NS	YAR050W	243	ATA	243	V	I
I	204131	C	1.000000	S	YAR050W	243	GTC	243	V	V
I	204146	G	1.000000	S	YAR050W	248	GAG	248	E	E
I	204149	A	1.000000	S	YAR050W	249	GGA	249	G	G
I	206558	C	1.000000	S	YAR050W	1052	TTC	1052	F	F
I	206561	A	1.000000	S	YAR050W	1053	ACA	1053	T	T
I	206564	T	1.000000	S	YAR050W	1054	TCT	1054	S	S
I	206567	A	1.000000	S	YAR050W	1055	ACA	1055	T	T
I	206580	A	1.000000	NS	YAR050W	1060	ACT	1060	S	T
I	206645	A	0.211924	S	YAR050W	1081	ACA	1081	T	T
I	206653	G	0.417268	NS	YAR050W	1084	AGC	1084	I	S
I	206756	A	0.473845	S	YAR050W	1118	GTA	1118	V	V
I	206770	A	0.372614	NS	YAR050W	1123	GAA	1123	V	E
I	206771	C	0.359348	S	YAR050W	1123	GTC	1123	V	V
I	206773	C	0.341128	NS	YAR050W	1124	ACT	1124	I	T
I	223051	G	0.328576	INTERG
I	223168	C	0.340792	INTERG
I	227665	A	1.000000	INTERG
I	227697	T	1.000000	INTERG
I	227707	C	1.000000	INTERG
I	229104	A	1.000000	S	YAR075W	87	GGA	87	G	G
II	255	G	1.000000	INTERG
II	356	C	1.000000	NS	YBL113C	768	GGT	768	D	G
II	358	T	1.000000	S	YBL113C	767	CTA	767	L	L
II	376	C	1.000000	S	YBL113C	761	GTG	761	V	V
II	400	T	1.000000	S	YBL113C	753	AGA	753	R	R
II	430	A	1.000000	S	YBL113C	743	AAT	743	N	N
II	433	C	1.000000	S	YBL113C	742	GCG	742	A	A
II	1844	G	0.213612	NS	YBL113C	272	GCC	272	V	A
II	1851	A	0.419804	NS	YBL113C	270	TCC	270	T	S
II	1852	A	0.651008	S	YBL113C	269	AGT	269	S	S
II	1855	A	0.635780	S	YBL113C	268	GCT	268	A	A
II	1856	T	0.403208	NS	YBL113C	268	GAC	268	A	D
II	1880	G	0.239607	NS	YBL113C	260	GCC	260	V	A
II	1887	A	0.455525	NS	YBL113C	258	TCC	258	T	S
II	1888	A	0.722888	S	YBL113C	257	AGT	257	S	S
II	1891	A	0.778769	S	YBL113C	256	GCT	256	A	A
II	1892	T	0.506074	NS	YBL113C	256	GAC	256	A	D
II	1901	C	0.208486	NS	YBL113C	253	AGT	253	T	S
II	6155	T	0.753880	INTERG
II	6228	G	1.000000	INTERG
II	6233	T	0.394018	INTERG
II	6813	G	1.000000	INTERG
II	6815	C	1.000000	INTERG
II	7023	T	0.212762	INTERG
II	7036	A	0.254884	INTERG
II	7044	T	0.489305	INTERG
II	7273	G	1.000000	INTERG
II	7366	C	0.328033	INTERG
II	7387	A	0.280348	INTERG
II	7393	T	0.212870	INTERG
II	7396	C	0.207311	INTERG
II	9427	T	0.276899	INTERG
II	9565	T	1.000000	INTERG
II	10621	T	1.000000	INTERG
II	12133	C	1.000000	NS	YBL106C	583	GCG	583	T	A
II	13061	T	1.000000	NS	YBL106C	273	CAA	273	H	Q
II	14298	G	1.000000	S	YBL105C	1133	ACC	1133	T	T
II	15222	A	1.000000	S	YBL105C	825	GTT	825	V	V
II	15510	T	1.000000	S	YBL105C	729	ACA	729	T	T
II	15518	G	1.000000	S	YBL105C	727	CTA	727	L	L
II	15901	T	1.000000	NS	YBL105C	599	AAT	599	T	N
II	16380	T	1.000000	S	YBL105C	439	GGA	439	G	G
II	16392	G	1.000000	S	YBL105C	435	CTC	435	L	L
II	17986	T	1.000000	INTERG
II	18004	T	1.000000	INTERG
II	18636	C	1.000000	S	YBL104C	886	CAG	886	Q	Q
II	19967	C	1.000000	NS	YBL104C	443	GTC	443	I	V
II	24209	C	1.000000	S	YBL102W	38	CTG	38	L	L
II	26500	C	1.000000	S	YBL101C	600	GTG	600	V	V
II	26815	G	1.000000	S	YBL101C	495	CCC	495	P	P
II	29490	T	1.000000	INTERG
II	29530	C	1.000000	INTERG
II	35642	T	1.000000	INTERG
II	35660	C	1.000000	INTERG
II	35672	T	1.000000	INTERG
II	35688	G	1.000000	INTERG
II	35718	T	1.000000	INTERG
II	35722	C	1.000000	INTERG
II	35816	T	1.000000	INTERG
II	35840	A	1.000000	INTERG
II	36362	G	1.000000	INTERG
II	36366	T	1.000000	INTERG
II	36389	C	1.000000	INTERG
II	36492	T	1.000000	INTERG
II	36830	G	1.000000	INTERG
II	37424	A	1.000000	S	YBL099W	124	TTA	124	L	L
II	37454	T	1.000000	S	YBL099W	134	GTT	134	V	V
II	37628	T	1.000000	S	YBL099W	192	GCT	192	A	A
II	38273	T	1.000000	S	YBL099W	407	TCT	407	S	S
II	38800	A	1.000000	INTERG
II	38816	A	1.000000	INTERG
II	39234	T	1.000000	S	YBL098W	30	CTT	30	L	L
II	40260	A	1.000000	S	YBL098W	372	AGA	372	R	R
II	49603	G	1.000000	S	YBL089W	10	TTG	10	L	L
II	49999	G	1.000000	NS	YBL089W	142	ATG	142	I	M
II	59755	C	1.000000	INTERG
II	60637	G	1.000000	NS	YBL087C	35	CCC	35	S	P
II	61013	T	1.000000	INTERG
II	63059	A	1.000000	INTERG
II	63857	C	1.000000	INTERG
II	67976	T	1.000000	NS	YBL084C	490	ATA	490	M	I
II	68834	T	1.000000	S	YBL084C	204	AAA	204	K	K
II	69772	G	1.000000	NS	YBL083C	123	CAT	123	Y	H
II	72380	G	0.228761	NS	YBL081W	172	AGC	172	N	S
II	72388	C	0.226225	NS	YBL081W	175	CAC	175	N	H
II	72397	C	0.243946	NS	YBL081W	178	CAC	178	N	H
II	72663	C	1.000000	S	YBL081W	266	AGC	266	S	S
II	73309	T	1.000000	NS	YBL080C	463	ATA	463	L	I
II	73337	C	1.000000	S	YBL080C	453	CAG	453	Q	Q
II	73354	T	1.000000	NS	YBL080C	448	AAG	448	E	K
II	73448	G	1.000000	S	YBL080C	416	CCC	416	P	P
II	73470	C	1.000000	NS	YBL080C	409	AGA	409	K	R
II	73697	C	1.000000	NS	YBL080C	333	ATG	333	I	M
II	73758	T	1.000000	NS	YBL080C	313	CAA	313	P	Q
II	73871	T	1.000000	S	YBL080C	275	GAA	275	E	E
II	73943	A	1.000000	S	YBL080C	251	ATT	251	I	I
II	74102	T	1.000000	S	YBL080C	198	CAA	198	Q	Q
II	74189	C	1.000000	S	YBL080C	169	AAG	169	K	K
II	74688	T	1.000000	NS	YBL080C	3	CAG	3	R	Q
II	74853	T	1.000000	INTERG
II	74920	T	1.000000	INTERG
II	75097	A	1.000000	INTERG
II	75564	T	1.000000	S	YBL079W	102	GAT	102	D	D
II	76187	A	1.000000	NS	YBL079W	310	AAT	310	S	N
II	76203	G	1.000000	S	YBL079W	315	ACG	315	T	T
II	76212	T	1.000000	S	YBL079W	318	GCT	318	A	A
II	76314	G	1.000000	S	YBL079W	352	TCG	352	S	S
II	76824	G	1.000000	S	YBL079W	522	GCG	522	A	A
II	76869	A	1.000000	S	YBL079W	537	AAA	537	K	K
II	76947	G	1.000000	S	YBL079W	563	AAG	563	K	K
II	77223	C	1.000000	S	YBL079W	655	CCC	655	P	P
II	77239	A	1.000000	NS	YBL079W	661	AAT	661	D	N
II	77259	T	1.000000	S	YBL079W	667	CTT	667	L	L
II	78288	C	1.000000	S	YBL079W	1010	CTC	1010	L	L
II	80202	T	1.000000	INTERG
II	80748	C	1.000000	INTERG
II	81322	T	1.000000	S	YBL077W	142	TCT	142	S	S
II	83698	T	1.000000	S	YBL076C	188	TTA	188	L	L
II	88312	G	1.000000	INTERG
II	88322	T	1.000000	INTERG
II	89547	G	1.000000	NS	YBL071C-B	4	CTT	4	F	L
II	93758	G	1.000000	NS	YBL067C	709	CAG	709	K	Q
II	93811	C	1.000000	NS	YBL067C	691	AGT	691	N	S
II	95085	A	1.000000	S	YBL067C	266	ACT	266	T	T
II	102053	C	1.000000	S	YBL063W	56	TAC	56	Y	Y
II	107123	T	1.000000	NS	YBL061C	95	GAT	95	V	D
II	109094	C	1.000000	NS	YBL060W	388	ACG	388	M	T
II	109165	G	1.000000	NS	YBL060W	412	GCA	412	T	A
II	110012	T	1.000000	INTERG
II	112335	A	1.000000	NS	YBL058W	300	AAG	300	T	K
II	112699	G	1.000000	S	YBL058W	421	AGG	421	R	R
II	114059	A	1.000000	NS	YBL056W	100	ATT	100	F	I
II	114665	A	1.000000	NS	YBL056W	302	AAA	302	Q	K
II	114766	C	1.000000	S	YBL056W	335	GAC	335	D	D
II	115774	A	1.000000	S	YBL055C	352	TTT	352	F	F
II	116038	T	1.000000	S	YBL055C	264	GGA	264	G	G
II	116084	T	1.000000	NS	YBL055C	249	AAG	249	R	K
II	116102	A	1.000000	NS	YBL055C	243	GTC	243	A	V
II	116106	C	1.000000	NS	YBL055C	242	GTT	242	I	V
II	116143	A	1.000000	S	YBL055C	229	AGT	229	S	S
II	116518	T	1.000000	S	YBL055C	104	CCA	104	P	P
II	116701	T	1.000000	S	YBL055C	43	TTA	43	L	L
II	116704	C	1.000000	S	YBL055C	42	GGG	42	G	G
II	116707	T	1.000000	S	YBL055C	41	ATA	41	I	I
II	116832	G	1.000000	INTERG
II	116848	T	1.000000	INTERG
II	116850	A	1.000000	INTERG
II	116939	A	1.000000	INTERG
II	116947	G	1.000000	INTERG
II	117595	C	1.000000	S	YBL054W	3	CTG	3	L	L
II	117972	A	1.000000	S	YBL054W	128	AAA	128	K	K
II	118370	G	1.000000	NS	YBL054W	261	AGT	261	N	S
II	118457	T	1.000000	NS	YBL054W	290	TTA	290	S	L
II	118818	A	1.000000	NS	YBL054W	410	GAA	410	D	E
II	118921	T	1.000000	NS	YBL054W	445	TGT	445	R	C
II	118953	T	1.000000	S	YBL054W	455	TGT	455	C	C
II	118959	T	1.000000	S	YBL054W	457	GAT	457	D	D
II	119103	G	1.000000	NS	YBL054W	505	AAG	505	N	K
II	119247	C	1.000000	INTERG
II	119499	G	1.000000	S	YBL053W	55	TCG	55	S	S
II	119545	C	1.000000	NS	YBL053W	71	CCT	71	S	P
II	119604	G	1.000000	S	YBL053W	90	TCG	90	S	S
II	119739	G	1.000000	S	YBL052C	712	ACC	712	T	T
II	119745	A	1.000000	S	YBL052C	710	TGT	710	C	C
II	120103	A	1.000000	NS	YBL052C	591	ATC	591	T	I
II	120162	A	1.000000	NS	YBL052C	571	TGT	571	W	C
II	120170	A	1.000000	S	YBL052C	569	TTA	569	L	L
II	120369	C	1.000000	NS	YBL052C	502	ATG	502	I	M
II	120427	T	1.000000	NS	YBL052C	483	AAA	483	R	K
II	120430	A	1.000000	NS	YBL052C	482	GTT	482	A	V
II	120437	A	1.000000	NS	YBL052C	480	TAC	480	D	Y
II	120585	G	1.000000	S	YBL052C	430	TAC	430	Y	Y
II	120630	A	1.000000	S	YBL052C	415	AAT	415	N	N
II	120701	G	1.000000	NS	YBL052C	392	CAT	392	Y	H
II	120888	C	1.000000	S	YBL052C	329	CCG	329	P	P
II	121101	T	1.000000	S	YBL052C	258	GGA	258	G	G
II	121194	A	1.000000	S	YBL052C	227	AAT	227	N	N
II	121421	A	1.000000	S	YBL052C	152	TTA	152	L	L
II	121589	C	1.000000	NS	YBL052C	96	GTG	96	M	V
II	121809	T	1.000000	S	YBL052C	22	GAA	22	E	E
II	121848	T	1.000000	S	YBL052C	9	TCA	9	S	S
II	121908	A	1.000000	INTERG
II	123008	A	1.000000	S	YBL051C	584	TAT	584	Y	Y
II	123103	A	1.000000	NS	YBL051C	553	TCC	553	T	S
II	123311	T	1.000000	S	YBL051C	483	CCA	483	P	P
II	123320	C	1.000000	S	YBL051C	480	GCG	480	A	A
II	123339	T	1.000000	NS	YBL051C	474	AAT	474	S	N
II	123764	A	1.000000	S	YBL051C	332	TCT	332	S	S
II	123800	T	1.000000	S	YBL051C	320	AAA	320	K	K
II	123940	T	1.000000	NS	YBL051C	274	ACC	274	A	T
II	124174	G	1.000000	NS	YBL051C	196	CAT	196	D	H
II	124193	A	1.000000	S	YBL051C	189	TCT	189	S	S
II	124286	A	1.000000	S	YBL051C	158	GTT	158	V	V
II	124505	G	1.000000	S	YBL051C	85	AAC	85	N	N
II	124574	C	1.000000	S	YBL051C	62	CAG	62	Q	Q
II	124932	C	1.000000	INTERG
II	124959	C	1.000000	INTERG
II	124966	T	1.000000	INTERG
II	125022	G	1.000000	INTERG
II	125096	T	1.000000	INTERG
II	125552	C	1.000000	NS	YBL050W	143	TCC	143	F	S
II	126130	T	1.000000	INTERG
II	126263	C	1.000000	INTERG
II	126335	A	1.000000	INTERG
II	126692	T	1.000000	INTERG
II	126836	A	1.000000	S	YBL049W	3	TTA	3	L	L
II	127964	T	1.000000	S	YBL047C	1359	GCA	1359	A	A
II	128060	T	1.000000	S	YBL047C	1327	TTA	1327	L	L
II	128257	G	1.000000	NS	YBL047C	1262	CCC	1262	S	P
II	128547	G	1.000000	NS	YBL047C	1165	ACC	1165	I	T
II	128669	G	1.000000	S	YBL047C	1124	ATC	1124	I	I
II	129254	T	1.000000	S	YBL047C	929	GAA	929	E	E
II	129308	A	1.000000	S	YBL047C	911	TCT	911	S	S
II	129347	A	1.000000	S	YBL047C	898	AGT	898	S	S
II	129386	C	1.000000	S	YBL047C	885	GGG	885	G	G
II	129437	A	1.000000	S	YBL047C	868	TAT	868	Y	Y
II	129668	T	1.000000	S	YBL047C	791	GTA	791	V	V
II	129692	T	1.000000	S	YBL047C	783	GAA	783	E	E
II	129791	A	1.000000	S	YBL047C	750	TCT	750	S	S
II	130349	A	1.000000	S	YBL047C	564	GCT	564	A	A
II	130370	T	1.000000	S	YBL047C	557	GCA	557	A	A
II	130407	G	1.000000	NS	YBL047C	545	GCG	545	V	A
II	130769	T	1.000000	S	YBL047C	424	TTA	424	L	L
II	130988	C	1.000000	S	YBL047C	351	TTG	351	L	L
II	131020	G	1.000000	S	YBL047C	341	CTA	341	L	L
II	131051	A	1.000000	S	YBL047C	330	TTT	330	F	F
II	131705	A	1.000000	S	YBL047C	112	GCT	112	A	A
II	131783	A	1.000000	S	YBL047C	86	CCT	86	P	P
II	132280	C	1.000000	INTERG
II	132482	A	1.000000	NS	YBL046W	20	AAC	20	S	N
II	132564	C	1.000000	S	YBL046W	47	CCC	47	P	P
II	132576	A	1.000000	S	YBL046W	51	CGA	51	R	R
II	132654	C	1.000000	S	YBL046W	77	ACC	77	T	T
II	132945	G	1.000000	S	YBL046W	174	GAG	174	E	E
II	132975	A	1.000000	S	YBL046W	184	ATA	184	I	I
II	133163	C	1.000000	NS	YBL046W	247	ACC	247	S	T
II	133239	T	1.000000	S	YBL046W	272	GAT	272	D	D
II	133355	C	1.000000	NS	YBL046W	311	GCG	311	V	A
II	133595	G	1.000000	NS	YBL046W	391	CGT	391	H	R
II	133612	G	1.000000	NS	YBL046W	397	GGA	397	R	G
II	133742	T	1.000000	NS	YBL046W	440	TTC	440	S	F
II	133779	T	1.000000	INTERG
II	133938	C	1.000000	INTERG
II	134090	G	1.000000	INTERG
II	134209	G	1.000000	S	YBL045C	436	ACC	436	T	T
II	134503	T	1.000000	S	YBL045C	338	ACA	338	T	T
II	135183	C	1.000000	NS	YBL045C	112	GCT	112	S	A
II	135214	A	1.000000	S	YBL045C	101	TTT	101	F	F
II	135402	T	1.000000	NS	YBL045C	39	ACC	39	A	T
II	135630	A	1.000000	INTERG
II	135667	C	1.000000	INTERG
II	135827	A	1.000000	INTERG
II	135923	T	1.000000	INTERG
II	136582	G	1.000000	INTERG
II	136632	G	1.000000	INTERG
II	136840	T	1.000000	S	YBL043W	51	ACT	51	T	T
II	137272	C	1.000000	S	YBL043W	195	TCC	195	S	S
II	137341	T	1.000000	S	YBL043W	218	TTT	218	F	F
II	137486	T	1.000000	INTERG
II	137745	G	1.000000	INTERG
II	137801	C	1.000000	INTERG
II	137859	G	1.000000	INTERG
II	137868	G	1.000000	INTERG
II	137948	G	1.000000	INTERG
II	138346	C	1.000000	NS	YBL042C	639	GTC	639	I	V
II	138529	T	1.000000	NS	YBL042C	578	ATT	578	L	I
II	138734	T	1.000000	S	YBL042C	509	AAA	509	K	K
II	138835	G	1.000000	S	YBL042C	476	CTA	476	L	L
II	139079	G	1.000000	S	YBL042C	394	GGC	394	G	G
II	139748	T	1.000000	S	YBL042C	171	ACA	171	T	T
II	140021	T	1.000000	S	YBL042C	80	GAA	80	E	E
II	140061	C	1.000000	NS	YBL042C	67	GGA	67	E	G
II	140131	C	1.000000	NS	YBL042C	44	GTT	44	I	V
II	140383	G	1.000000	INTERG
II	140621	T	1.000000	INTERG
II	140643	A	1.000000	INTERG
II	141015	A	1.000000	INTERG
II	141175	T	1.000000	INTERG
II	141191	A	1.000000	INTERG
II	141207	G	1.000000	INTERG
II	141215	T	1.000000	INTERG
II	141553	T	1.000000	S	YBL041W	103	TTA	103	L	L
II	141579	T	1.000000	S	YBL041W	111	AAT	111	N	N
II	141987	T	1.000000	INTERG
II	142133	T	1.000000	NS	YBL040C	246	AGG	246	G	R
II	142181	T	1.000000	NS	YBL040C	230	ATA	230	V	I
II	142186	A	1.000000	NS	YBL040C	228	TTT	228	S	F
II	142208	A	1.000000	NS	YBL040C	221	TTT	221	L	F
II	142364	G	1.000000	NS	YBL040C	169	CAT	169	Y	H
II	142625	T	1.000000	NS	YBL040C	82	AGA	82	G	R
II	142804	G	1.000000	NS	YBL040C	22	ACA	22	R	T
II	142980	A	1.000000	INTERG
II	143298	T	1.000000	INTERG
II	143327	T	1.000000	INTERG
II	143335	G	1.000000	INTERG
II	143491	C	1.000000	S	YBL039W-B	33	TGC	33	C	C
II	143613	G	1.000000	INTERG
II	143759	T	1.000000	INTERG
II	144151	A	1.000000	S	YBL039C	526	CAT	526	H	H
II	144820	G	1.000000	S	YBL039C	303	ACC	303	T	T
II	144853	A	1.000000	S	YBL039C	292	GCT	292	A	A
II	144937	C	1.000000	S	YBL039C	264	TTG	264	L	L
II	144991	G	1.000000	S	YBL039C	246	AAC	246	N	N
II	145108	C	1.000000	S	YBL039C	207	TTG	207	L	L
II	145474	G	1.000000	S	YBL039C	85	GAC	85	D	D
II	145486	G	1.000000	S	YBL039C	81	ACC	81	T	T
II	145980	T	1.000000	INTERG
II	146099	T	1.000000	INTERG
II	146107	A	1.000000	INTERG
II	146129	A	1.000000	INTERG
II	146169	A	1.000000	INTERG
II	146217	G	1.000000	NS	YBL038W	11	GCC	11	S	A
II	146248	G	1.000000	NS	YBL038W	21	GGA	21	E	G
II	146312	G	1.000000	S	YBL038W	42	GCG	42	A	A
II	146333	A	1.000000	S	YBL038W	49	CAA	49	Q	Q
II	146444	T	1.000000	S	YBL038W	86	TCT	86	S	S
II	146609	A	1.000000	S	YBL038W	141	AGA	141	R	R
II	146672	T	1.000000	S	YBL038W	162	CGT	162	R	R
II	146699	A	1.000000	S	YBL038W	171	AAA	171	K	K
II	146992	T	1.000000	INTERG
II	147197	T	1.000000	INTERG
II	147484	G	1.000000	S	YBL037W	92	GAG	92	E	E
II	148172	T	1.000000	S	YBL037W	322	TTA	322	L	L
II	148327	T	1.000000	S	YBL037W	373	CTT	373	L	L
II	148429	T	1.000000	S	YBL037W	407	GTT	407	V	V
II	148600	A	1.000000	S	YBL037W	464	GGA	464	G	G
II	149026	T	1.000000	S	YBL037W	606	ATT	606	I	I
II	149182	G	1.000000	S	YBL037W	658	CAG	658	Q	Q
II	149400	C	1.000000	NS	YBL037W	731	GCA	731	V	A
II	149696	C	1.000000	NS	YBL037W	830	CTG	830	M	L
II	149872	C	1.000000	S	YBL037W	888	ACC	888	T	T
II	150200	T	1.000000	NS	YBL037W	998	TCA	998	T	S
II	150422	T	1.000000	INTERG
II	150513	T	1.000000	S	YBL036C	236	GCA	236	A	A
II	150781	C	1.000000	NS	YBL036C	147	CGT	147	H	R
II	151212	T	1.000000	S	YBL036C	3	ACA	3	T	T
II	151397	C	1.000000	INTERG
II	151407	T	1.000000	INTERG
II	151574	C	1.000000	S	YBL035C	679	AAG	679	K	K
II	151682	G	1.000000	S	YBL035C	643	GTC	643	V	V
II	151709	A	1.000000	S	YBL035C	634	CCT	634	P	P
II	151724	A	1.000000	S	YBL035C	629	GAT	629	D	D
II	151946	G	1.000000	S	YBL035C	555	TAC	555	Y	Y
II	151976	A	1.000000	S	YBL035C	545	GTT	545	V	V
II	152073	T	1.000000	NS	YBL035C	513	AAG	513	R	K
II	152204	G	1.000000	S	YBL035C	469	TTC	469	F	F
II	152451	C	1.000000	NS	YBL035C	387	AGT	387	N	S
II	152612	G	1.000000	S	YBL035C	333	GAC	333	D	D
II	152624	T	1.000000	S	YBL035C	329	AGA	329	R	R
II	152750	C	1.000000	S	YBL035C	287	ACG	287	T	T
II	152894	G	1.000000	S	YBL035C	239	TTC	239	F	F
II	152949	G	1.000000	NS	YBL035C	221	GCA	221	V	A
II	153007	T	1.000000	NS	YBL035C	202	AAA	202	E	K
II	153547	C	1.000000	NS	YBL035C	22	GCT	22	T	A
II	153732	A	1.000000	INTERG
II	153787	A	1.000000	INTERG
II	154001	C	1.000000	S	YBL034C	1463	ACG	1463	T	T
II	154142	A	1.000000	S	YBL034C	1416	ACT	1416	T	T
II	154160	G	1.000000	S	YBL034C	1410	ACC	1410	T	T
II	154235	T	1.000000	S	YBL034C	1385	GAA	1385	E	E
II	154740	G	1.000000	NS	YBL034C	1217	CCT	1217	L	P
II	154799	A	1.000000	S	YBL034C	1197	GAT	1197	D	D
II	155354	G	1.000000	S	YBL034C	1012	TCC	1012	S	S
II	155527	A	1.000000	NS	YBL034C	955	TTT	955	I	F
II	155591	T	1.000000	NS	YBL034C	933	ATA	933	M	I
II	155739	G	1.000000	NS	YBL034C	884	ACT	884	N	T
II	155783	G	1.000000	S	YBL034C	869	ACC	869	T	T
II	155846	T	1.000000	S	YBL034C	848	GCA	848	A	A
II	155972	T	1.000000	S	YBL034C	806	AAA	806	K	K
II	156194	T	1.000000	S	YBL034C	732	AAA	732	K	K
II	156203	A	1.000000	S	YBL034C	729	CCT	729	P	P
II	156650	A	1.000000	S	YBL034C	580	GCT	580	A	A
II	158114	G	1.000000	S	YBL034C	92	CTC	92	L	L
II	158591	T	1.000000	INTERG
II	158800	T	1.000000	S	YBL033C	298	CTA	298	L	L
II	158803	G	1.000000	S	YBL033C	297	TAC	297	Y	Y
II	158953	A	1.000000	S	YBL033C	247	ATT	247	I	I
II	159079	T	1.000000	S	YBL033C	205	GAA	205	E	E
II	159139	G	1.000000	S	YBL033C	185	GGC	185	G	G
II	159797	T	1.000000	INTERG
II	159857	G	1.000000	INTERG
II	159891	C	1.000000	INTERG
II	159926	A	1.000000	INTERG
II	160143	G	1.000000	INTERG
II	160403	T	1.000000	NS	YBL032W	74	TCC	74	A	S
II	160810	G	1.000000	S	YBL032W	209	GGG	209	G	G
II	161065	A	1.000000	S	YBL032W	294	GTA	294	V	V
II	161297	A	1.000000	NS	YBL032W	372	AAG	372	E	K
II	161687	C	1.000000	INTERG
II	161757	A	1.000000	NS	YBL031W	20	GAT	20	G	D
II	161840	C	1.000000	S	YBL031W	48	CTA	48	L	L
II	162251	G	1.000000	NS	YBL031W	185	GTT	185	I	V
II	162420	C	1.000000	NS	YBL031W	241	ACA	241	I	T
II	162773	C	1.000000	INTERG
II	163080	A	1.000000	S	YBL030C	306	GAT	306	D	D
II	163180	T	1.000000	NS	YBL030C	273	AAG	273	R	K
II	163284	G	1.000000	S	YBL030C	238	ACC	238	T	T
II	163349	T	1.000000	NS	YBL030C	217	ATA	217	L	I
II	163497	G	1.000000	S	YBL030C	167	GCC	167	A	A
II	163787	C	1.000000	NS	YBL030C	71	GTA	71	L	V
II	163854	C	1.000000	S	YBL030C	48	AAG	48	K	K
II	163892	T	1.000000	NS	YBL030C	36	ATC	36	V	I
II	163967	G	1.000000	S	YBL030C	11	CTA	11	L	L
II	163989	A	1.000000	S	YBL030C	3	TCT	3	S	S
II	164378	C	1.000000	INTERG
II	164419	C	1.000000	INTERG
II	164828	T	1.000000	INTERG
II	164914	G	1.000000	INTERG
II	164995	G	1.000000	INTERG
II	165048	T	1.000000	INTERG
II	165107	G	1.000000	INTERG
II	165259	A	1.000000	INTERG
II	165525	A	1.000000	INTERG
II	165680	C	1.000000	INTERG
II	165729	C	1.000000	INTERG
II	165877	C	1.000000	INTERG
II	166006	C	1.000000	INTERG
II	166019	C	1.000000	INTERG
II	166311	T	1.000000	S	YBL029W	60	TTG	60	L	L
II	166544	A	1.000000	S	YBL029W	137	ACA	137	T	T
II	166572	T	1.000000	NS	YBL029W	147	TCT	147	P	S
II	166703	A	1.000000	S	YBL029W	190	TCA	190	S	S
II	166909	G	1.000000	NS	YBL029W	259	CGC	259	P	R
II	167174	G	1.000000	S	YBL029W	347	ACG	347	T	T
II	167373	T	1.000000	INTERG
II	167426	A	1.000000	INTERG
II	167527	A	1.000000	S	YBL028C	104	ACT	104	T	T
II	167897	G	1.000000	INTERG
II	167998	A	1.000000	INTERG
II	168012	A	1.000000	INTERG
II	168036	C	1.000000	INTERG
II	168065	C	1.000000	INTERG
II	168150	G	1.000000	INTERG
II	168194	A	1.000000	INTERG
II	168448	C	1.000000	NS	YBL027W	9	ACT	9	I	T
II	168467	G	1.000000	NS	YBL027W	15	GAG	15	D	E
II	168536	G	1.000000	S	YBL027W	38	ACG	38	T	T
II	168653	A	1.000000	S	YBL027W	77	ACA	77	T	T
II	168731	G	1.000000	S	YBL027W	103	TTG	103	L	L
II	168747	G	1.000000	NS	YBL027W	109	GAA	109	K	E
II	168775	T	1.000000	NS	YBL027W	118	TTT	118	Y	F
II	168802	C	1.000000	NS	YBL027W	127	TCT	127	F	S
II	168980	T	1.000000	S	YBL027W	186	CAT	186	H	H
II	169483	G	1.000000	INTERG
II	169496	C	1.000000	INTERG
II	169566	T	1.000000	INTERG
II	169589	G	1.000000	INTERG
II	169621	T	1.000000	INTERG
II	169820	T	1.000000	INTERG
II	169875	C	1.000000	INTERG
II	170087	A	1.000000	INTERG
II	170167	G	1.000000	INTERG
II	170320	C	1.000000	INTERG
II	170442	C	1.000000	INTERG
II	170790	C	1.000000	S	YBL026W	56	ATC	56	I	I
II	171183	T	1.000000	INTERG
II	171433	G	1.000000	INTERG
II	171570	G	1.000000	S	YBL025W	30	AAG	30	K	K
II	171612	C	1.000000	NS	YBL025W	44	GAC	44	E	D
II	172028	C	1.000000	INTERG
II	172038	A	1.000000	INTERG
II	172113	C	1.000000	INTERG
II	172223	G	1.000000	INTERG
II	172245	T	1.000000	INTERG
II	172262	G	1.000000	INTERG
II	172346	T	1.000000	INTERG
II	172488	G	1.000000	INTERG
II	173028	C	1.000000	S	YBL024W	165	CCC	165	P	P
II	173043	G	1.000000	S	YBL024W	170	TTG	170	L	L
II	173385	A	1.000000	S	YBL024W	284	TTA	284	L	L
II	173659	C	1.000000	NS	YBL024W	376	CCA	376	S	P
II	174030	A	1.000000	S	YBL024W	499	GTA	499	V	V
II	174060	C	1.000000	S	YBL024W	509	GAC	509	D	D
II	174535	T	1.000000	NS	YBL024W	668	TCC	668	P	S
II	174555	C	1.000000	S	YBL024W	674	GGC	674	G	G
II	174597	G	1.000000	INTERG
II	174599	C	1.000000	INTERG
II	174685	G	1.000000	INTERG
II	174688	T	1.000000	INTERG
II	174758	G	1.000000	INTERG
II	174853	T	1.000000	INTERG
II	174871	T	1.000000	INTERG
II	175054	G	1.000000	S	YBL023C	825	CTA	825	L	L
II	175109	A	1.000000	S	YBL023C	806	ACT	806	T	T
II	175409	G	1.000000	S	YBL023C	706	TCC	706	S	S
II	175439	A	1.000000	S	YBL023C	696	GCT	696	A	A
II	175505	A	1.000000	S	YBL023C	674	CTT	674	L	L
II	175526	G	1.000000	S	YBL023C	667	GTC	667	V	V
II	175784	C	1.000000	S	YBL023C	581	AGG	581	R	R
II	175964	C	1.000000	S	YBL023C	521	GGG	521	G	G
II	176009	G	1.000000	S	YBL023C	506	TAC	506	Y	Y
II	176084	C	1.000000	S	YBL023C	481	GAG	481	E	E
II	176261	C	1.000000	S	YBL023C	422	GAG	422	E	E
II	177622	A	1.000000	INTERG
II	177793	A	1.000000	INTERG
II	178351	T	1.000000	S	YBL022C	975	AGA	975	R	R
II	179248	G	1.000000	S	YBL022C	676	GGC	676	G	G
II	179257	T	1.000000	S	YBL022C	673	ACA	673	T	T
II	179290	G	1.000000	S	YBL022C	662	ACC	662	T	T
II	179410	C	1.000000	S	YBL022C	622	AAG	622	K	K
II	179872	C	1.000000	S	YBL022C	468	AGG	468	R	R
II	180070	G	1.000000	S	YBL022C	402	ATC	402	I	I
II	180255	T	1.000000	NS	YBL022C	341	AAT	341	H	N
II	180379	G	1.000000	S	YBL022C	299	GAC	299	D	D
II	180607	A	1.000000	S	YBL022C	223	GGT	223	G	G
II	181279	T	1.000000	INTERG
II	181425	C	1.000000	INTERG
II	181635	T	1.000000	INTERG
II	181647	C	1.000000	INTERG
II	182128	C	1.000000	INTERG
II	182137	T	1.000000	INTERG
II	182323	G	1.000000	INTERG
II	182436	C	1.000000	S	YBL020W	12	AGC	12	S	S
II	182892	A	1.000000	S	YBL020W	164	GAA	164	E	E
II	182901	T	1.000000	S	YBL020W	167	TTT	167	F	F
II	183084	C	1.000000	S	YBL020W	228	GGC	228	G	G
II	183198	C	1.000000	S	YBL020W	266	AAC	266	N	N
II	183456	G	1.000000	S	YBL020W	352	TTG	352	L	L
II	183459	T	1.000000	S	YBL020W	353	TCT	353	S	S
II	183619	C	1.000000	S	YBL020W	407	CTG	407	L	L
II	183810	T	1.000000	S	YBL020W	470	GGT	470	G	G
II	183889	T	1.000000	S	YBL020W	497	TTG	497	L	L
II	184146	C	1.000000	INTERG
II	184236	C	1.000000	INTERG
II	184249	C	1.000000	INTERG
II	184343	C	1.000000	INTERG
II	184372	T	1.000000	NS	YBL019W	7	ATG	7	T	M
II	184388	A	1.000000	S	YBL019W	12	AAA	12	K	K
II	184606	A	1.000000	NS	YBL019W	85	AAC	85	T	N
II	184932	C	1.000000	NS	YBL019W	194	CTG	194	M	L
II	184941	A	1.000000	NS	YBL019W	197	ATA	197	L	I
II	185376	A	1.000000	NS	YBL019W	342	ACA	342	A	T
II	185442	G	1.000000	NS	YBL019W	364	GTG	364	L	V
II	185478	G	1.000000	NS	YBL019W	376	GCC	376	P	A
II	185492	T	1.000000	S	YBL019W	380	TTT	380	F	F
II	185526	G	1.000000	NS	YBL019W	392	GAT	392	N	D
II	185579	G	1.000000	S	YBL019W	409	CAG	409	Q	Q
II	185762	C	1.000000	S	YBL019W	470	TTC	470	F	F
II	185891	A	1.000000	S	YBL019W	513	TCA	513	S	S
II	185922	G	1.000000	INTERG
II	185954	G	1.000000	INTERG
II	185979	A	1.000000	INTERG
II	186008	G	1.000000	NS	YBL018C	156	ACA	156	K	T
II	186049	A	1.000000	S	YBL018C	142	CTT	142	L	L
II	186067	G	1.000000	S	YBL018C	136	GTC	136	V	V
II	186185	A	1.000000	NS	YBL018C	97	GTG	97	A	V
II	186210	C	1.000000	NS	YBL018C	89	GTG	89	L	V
II	186253	G	1.000000	S	YBL018C	74	TTC	74	F	F
II	186366	G	1.000000	NS	YBL018C	37	CTT	37	F	L
II	186379	C	1.000000	S	YBL018C	32	AAG	32	K	K
II	186397	C	1.000000	S	YBL018C	26	CAG	26	Q	Q
II	186424	G	1.000000	S	YBL018C	17	TAC	17	Y	Y
II	186525	G	1.000000	INTERG
II	186623	T	1.000000	INTERG
II	186648	G	1.000000	INTERG
II	186709	T	1.000000	INTERG
II	186753	A	1.000000	INTERG
II	186759	A	1.000000	INTERG
II	186778	G	1.000000	INTERG
II	186915	C	1.000000	NS	YBL017C	1557	GCA	1557	T	A
II	187153	A	1.000000	S	YBL017C	1477	ATT	1477	I	I
II	187157	A	1.000000	NS	YBL017C	1476	GTT	1476	A	V
II	187788	T	1.000000	NS	YBL017C	1266	AGT	1266	G	S
II	187873	C	1.000000	S	YBL017C	1237	ACG	1237	T	T
II	188701	A	1.000000	S	YBL017C	961	GCT	961	A	A
II	188734	C	1.000000	S	YBL017C	950	AGG	950	R	R
II	188743	A	1.000000	S	YBL017C	947	AAT	947	N	N
II	189163	C	1.000000	S	YBL017C	807	TCG	807	S	S
II	189263	C	1.000000	NS	YBL017C	774	AGA	774	K	R
II	189739	C	1.000000	S	YBL017C	615	GTG	615	V	V
II	190246	T	1.000000	S	YBL017C	446	GAA	446	E	E
II	190255	G	1.000000	S	YBL017C	443	ACC	443	T	T
II	190308	C	1.000000	NS	YBL017C	426	GTG	426	M	V
II	190351	T	1.000000	S	YBL017C	411	AAA	411	K	K
II	190355	T	1.000000	NS	YBL017C	410	AAT	410	S	N
II	190452	G	1.000000	NS	YBL017C	378	CTT	378	F	L
II	190737	T	1.000000	NS	YBL017C	283	ATA	283	L	I
II	190816	A	1.000000	S	YBL017C	256	GGT	256	G	G
II	190944	C	1.000000	NS	YBL017C	214	GGC	214	S	G
II	190980	C	1.000000	NS	YBL017C	202	GCT	202	P	A
II	191066	T	1.000000	NS	YBL017C	173	CAT	173	R	H
II	191084	A	1.000000	NS	YBL017C	167	GTA	167	E	V
II	191207	C	1.000000	NS	YBL017C	126	GGA	126	E	G
II	191214	A	1.000000	NS	YBL017C	124	TCT	124	P	S
II	191222	T	1.000000	NS	YBL017C	121	AAT	121	S	N
II	191226	T	1.000000	NS	YBL017C	120	AAA	120	E	K
II	191228	T	1.000000	NS	YBL017C	119	GAA	119	G	E
II	191242	A	1.000000	S	YBL017C	114	ACT	114	T	T
II	191281	G	1.000000	S	YBL017C	101	TAC	101	Y	Y
II	191294	T	1.000000	NS	YBL017C	97	GAG	97	G	E
II	191298	A	1.000000	NS	YBL017C	96	TAT	96	N	Y
II	191304	A	1.000000	NS	YBL017C	94	TCA	94	A	S
II	191311	C	1.000000	S	YBL017C	91	GTG	91	V	V
II	191363	T	1.000000	NS	YBL017C	74	GAC	74	G	D
II	191377	G	1.000000	S	YBL017C	69	GTC	69	V	V
II	191422	A	1.000000	S	YBL017C	54	ACT	54	T	T
II	191424	C	1.000000	NS	YBL017C	54	GCC	54	T	A
II	191470	T	1.000000	NS	YBL017C	38	GAA	38	D	E
II	191521	C	1.000000	S	YBL017C	21	GCG	21	A	A
II	191528	A	1.000000	NS	YBL017C	19	ATT	19	T	I
II	191599	T	1.000000	INTERG
II	191751	T	1.000000	INTERG
II	192085	G	1.000000	INTERG
II	192289	C	1.000000	INTERG
II	192390	T	1.000000	INTERG
II	192591	T	1.000000	S	YBL016W	47	TTT	47	F	F
II	193380	G	1.000000	S	YBL016W	310	CAG	310	Q	Q
II	193398	T	1.000000	S	YBL016W	316	AAT	316	N	N
II	193450	C	1.000000	NS	YBL016W	334	CAC	334	Y	H
II	193867	T	1.000000	INTERG
II	194057	C	1.000000	INTERG
II	194226	T	1.000000	S	YBL015W	35	TAT	35	Y	Y
II	195009	T	1.000000	S	YBL015W	296	CAT	296	H	H
II	195168	G	1.000000	S	YBL015W	349	AGG	349	R	R
II	195177	A	1.000000	S	YBL015W	352	GTA	352	V	V
II	195180	G	1.000000	S	YBL015W	353	GTG	353	V	V
II	195423	G	1.000000	S	YBL015W	434	GTG	434	V	V
II	195719	A	1.000000	INTERG
II	195960	T	1.000000	INTERG
II	196145	A	1.000000	INTERG
II	196155	G	1.000000	INTERG
II	196206	A	1.000000	INTERG
II	196417	G	1.000000	INTERG
II	196581	A	1.000000	INTERG
II	196633	A	1.000000	INTERG
II	196681	G	1.000000	INTERG
II	197035	G	1.000000	INTERG
II	197372	C	1.000000	INTERG
II	197440	A	1.000000	INTERG
II	197464	C	1.000000	INTERG
II	197474	C	1.000000	INTERG
II	197588	G	1.000000	INTERG
II	197700	A	0.346874	INTERG
II	197702	C	0.354244	INTERG
II	197703	A	0.645875	INTERG
II	197706	A	1.000000	INTERG
II	197711	T	0.346830	INTERG
II	197712	C	0.632930	INTERG
II	197713	T	1.000000	INTERG
II	197717	C	0.345363	INTERG
II	197942	G	1.000000	INTERG
II	197966	C	1.000000	INTERG
II	198029	G	1.000000	INTERG
II	198093	G	1.000000	INTERG
II	198095	G	1.000000	INTERG
II	198110	G	1.000000	INTERG
II	198283	A	1.000000	INTERG
II	198368	C	1.000000	INTERG
II	198512	G	1.000000	INTERG
II	198526	G	1.000000	INTERG
II	198605	T	1.000000	INTERG
II	198672	T	1.000000	INTERG
II	198782	T	1.000000	INTERG
II	198826	G	1.000000	INTERG
II	199131	C	1.000000	NS	YBL014C	873	AGC	873	N	S
II	199514	T	1.000000	S	YBL014C	745	GCA	745	A	A
II	199762	C	1.000000	NS	YBL014C	663	GTG	663	L	V
II	199961	G	1.000000	S	YBL014C	596	ATC	596	I	I
II	200008	T	1.000000	NS	YBL014C	581	ACT	581	A	T
II	200483	A	1.000000	S	YBL014C	422	ATT	422	I	I
II	200522	G	1.000000	S	YBL014C	409	GAC	409	D	D
II	200530	T	1.000000	S	YBL014C	407	AGG	407	R	R
II	200968	T	1.000000	NS	YBL014C	261	ATG	261	V	M
II	201063	T	1.000000	NS	YBL014C	229	CAA	229	R	Q
II	201476	A	1.000000	S	YBL014C	91	AGT	91	S	S
II	201611	C	1.000000	S	YBL014C	46	GTG	46	V	V
II	201647	T	1.000000	S	YBL014C	34	ACA	34	T	T
II	201831	A	1.000000	INTERG
II	201879	T	1.000000	INTERG
II	202001	C	1.000000	INTERG
II	202108	T	1.000000	NS	YBL013W	18	TTT	18	Y	F
II	202227	A	1.000000	NS	YBL013W	58	AGT	58	C	S
II	202411	A	1.000000	NS	YBL013W	119	GAA	119	G	E
II	202434	A	1.000000	NS	YBL013W	127	AGT	127	G	S
II	202724	C	1.000000	S	YBL013W	223	TTC	223	F	F
II	202739	T	1.000000	S	YBL013W	228	CTT	228	L	L
II	203114	T	1.000000	S	YBL013W	353	GAT	353	D	D
II	203566	C	1.000000	NS	YBL012C	81	AGA	81	K	R
II	203783	C	1.000000	NS	YBL012C	9	GGG	9	R	G
II	203910	G	1.000000	NS	YBL011W	125	GCC	125	P	A
II	204179	C	1.000000	S	YBL011W	214	ACC	214	T	T
II	204182	C	1.000000	S	YBL011W	215	GCC	215	A	A
II	204215	C	1.000000	S	YBL011W	226	GCC	226	A	A
II	204404	T	1.000000	S	YBL011W	289	TGT	289	C	C
II	204458	T	1.000000	S	YBL011W	307	TTT	307	F	F
II	204536	G	1.000000	S	YBL011W	333	GAG	333	E	E
II	204995	T	1.000000	S	YBL011W	486	AAT	486	N	N
II	205151	A	1.000000	S	YBL011W	538	ACA	538	T	T
II	205157	A	1.000000	S	YBL011W	540	TCA	540	S	S
II	205343	C	1.000000	S	YBL011W	602	CTC	602	L	L
II	205406	G	1.000000	S	YBL011W	623	CGG	623	R	R
II	205834	A	1.000000	INTERG
II	205891	C	1.000000	INTERG
II	206076	G	1.000000	INTERG
II	206280	C	1.000000	NS	YBL010C	224	GGT	224	S	G
II	206369	C	1.000000	NS	YBL010C	194	CGA	194	Q	R
II	206713	A	1.000000	S	YBL010C	79	AGT	79	S	S
II	207171	T	1.000000	INTERG
II	207192	G	1.000000	INTERG
II	207220	G	1.000000	S	YBL009W	9	CAG	9	Q	Q
II	207923	T	1.000000	NS	YBL009W	244	TCA	244	P	S
II	208189	T	1.000000	S	YBL009W	332	TGT	332	C	C
II	208213	T	1.000000	S	YBL009W	340	GAT	340	D	D
II	208351	A	1.000000	S	YBL009W	386	GTA	386	V	V
II	208417	A	1.000000	S	YBL009W	408	TCA	408	S	S
II	208471	G	1.000000	S	YBL009W	426	TCG	426	S	S
II	208543	G	1.000000	S	YBL009W	450	GAG	450	E	E
II	208574	G	1.000000	NS	YBL009W	461	GGC	461	S	G
II	208735	T	1.000000	S	YBL009W	514	TGT	514	C	C
II	208870	T	1.000000	S	YBL009W	559	GAT	559	D	D
[truncated: 40,906 more rows]

## Sheet: P5 specific mutations
CHR	POS	ALT	FREQ	SYN	GENE	REF CODON	NEW CODON	AA POSITIOON	REF AA	NEW AA
I	1217	T	1.000000	INTERG
I	1230	A	1.000000	INTERG
I	1238	T	1.000000	INTERG
I	1279	T	0.412503	INTERG
I	1352	G	0.342704	INTERG
I	1358	C	0.688681	INTERG
I	2173	G	0.262413	INTERG
I	2323	T	1.000000	INTERG
I	2748	T	1.000000	INTERG
I	2846	A	1.000000	INTERG
I	3622	T	1.000000	INTERG
I	6591	A	1.000000	INTERG
I	7295	G	1.000000	S	YAL067C	574	CAC	574	H	H
I	8264	T	0.283020	S	YAL067C	251	TTA	251	L	L
I	8273	A	0.227664	S	YAL067C	248	TAT	248	Y	Y
I	9165	C	1.000000	INTERG
I	10996	T	1.000000	INTERG
I	12522	C	0.217595	INTERG
I	12524	C	0.223541	INTERG
I	12529	G	0.234238	INTERG
I	12690	T	0.713433	INTERG
I	12696	T	0.786744	INTERG
I	12705	G	0.261816	INTERG
I	12762	C	0.442495	INTERG
I	12763	A	0.550105	INTERG
I	12764	C	1.000000	INTERG
I	12964	G	1.000000	INTERG
I	13013	A	1.000000	INTERG
I	13025	C	1.000000	INTERG
I	13043	A	0.635202	INTERG
I	25055	A	1.000000	NS	YAL063C	972	TCC	972	A	S
I	25070	T	1.000000	NS	YAL063C	967	AGT	967	G	S
I	25497	A	0.661501	S	YAL063C	824	ACT	824	T	T
I	26937	T	0.320184	S	YAL063C	344	GGA	344	G	G
I	26945	T	0.677108	NS	YAL063C	342	ATC	342	V	I
I	27015	G	0.797146	S	YAL063C	318	GCC	318	A	A
I	27114	G	0.221212	S	YAL063C	285	GGC	285	G	G
I	27117	A	0.235164	S	YAL063C	284	ACT	284	T	T
I	27126	C	0.798954	S	YAL063C	281	GAG	281	E	E
I	27667	G	0.755963	NS	YAL063C	101	TCA	101	L	S
I	27668	C	0.757890	NS	YAL063C	101	GTA	101	L	V
I	28975	A	1.000000	INTERG
I	42115	C	1.000000	INTERG
I	48264	T	1.000000	INTERG
I	56380	C	1.000000	NS	YAL047C	160	GCG	160	T	A
I	68785	C	1.000000	S	YAL039C	247	GCG	247	A	A
I	74139	G	1.000000	S	YAL037W	40	GAG	40	E	E
I	77514	G	0.617988	NS	YAL035W	363	GGA	363	E	G
I	80108	C	1.000000	NS	YAL034W-A	131	CTG	131	V	L
I	84156	C	1.000000	NS	YAL032C	107	GAC	107	N	D
I	85154	A	1.000000	S	YAL031C	626	ACT	626	T	T
I	90330	T	1.000000	S	YAL029C	647	CTA	647	L	L
I	96904	A	1.000000	S	YAL026C	932	TTA	932	L	L
I	97307	A	1.000000	S	YAL026C	797	ATT	797	I	I
I	111956	T	1.000000	S	YAL021C	468	CCA	468	P	P
I	112237	T	1.000000	NS	YAL021C	375	AAG	375	E	K
I	113159	C	1.000000	NS	YAL021C	67	AAG	67	N	K
I	114628	T	1.000000	NS	YAL019W-A	127	TTT	127	V	F
I	114814	A	1.000000	NS	YAL019W-A	189	ATA	189	L	I
I	117940	T	1.000000	S	YAL019W	1008	TTA	1008	L	L
I	118143	C	1.000000	S	YAL019W	1075	ACC	1075	T	T
I	118606	G	1.000000	S	YAL018C	312	ATC	312	I	I
I	120960	A	1.000000	NS	YAL017W	246	AAT	246	H	N
I	124362	G	1.000000	NS	YAL016C-B	44	GCT	44	V	A
I	126600	A	1.000000	S	YAL016W	574	AGA	574	R	R
I	126902	G	1.000000	INTERG
I	130639	A	1.000000	INTERG
I	137074	C	1.000000	NS	YAL008W	54	GCT	54	G	A
I	138257	A	1.000000	NS	YAL007C	30	GTA	30	A	V
I	140451	C	0.651858	S	YAL005C	327	CAG	327	Q	Q
I	141913	T	1.000000	INTERG
I	146474	A	1.000000	NS	YAL002W	923	GAT	923	G	D
I	147738	T	1.000000	S	YAL001C	1143	TTA	1143	L	L
I	151332	C	1.000000	INTERG
I	151637	A	1.000000	INTERG
I	152036	C	1.000000	INTERG
I	157344	G	1.000000	S	YAR007C	426	CTA	426	L	L
I	157927	A	1.000000	S	YAR007C	231	GGT	231	G	G
I	167636	G	1.000000	S	YAR014C	412	TCC	412	S	S
I	168836	A	1.000000	S	YAR014C	12	TCT	12	S	S
I	171200	A	1.000000	S	YAR018C	168	AAT	168	N	N
I	175818	G	1.000000	INTERG
I	175876	T	1.000000	INTERG
I	175989	T	1.000000	INTERG
I	176001	C	1.000000	INTERG
I	176026	T	1.000000	INTERG
I	176174	T	1.000000	INTERG
I	176215	T	1.000000	INTERG
I	176355	A	1.000000	INTERG
I	176528	A	1.000000	INTERG
I	176595	A	0.539448	INTERG
I	177023	C	1.000000	NS	YAR020C	1	GTG	1	M	V
I	178248	A	1.000000	INTERG
I	178960	C	1.000000	INTERG
I	179149	C	1.000000	INTERG
I	179554	G	1.000000	S	YAR023C	89	GCC	89	A	A
I	179951	G	1.000000	INTERG
I	180286	G	1.000000	INTERG
I	181013	C	1.000000	INTERG
I	182141	T	1.000000	INTERG
I	182201	T	1.000000	INTERG
I	182240	C	1.000000	INTERG
I	182259	A	1.000000	INTERG
I	182447	A	1.000000	INTERG
I	182496	A	1.000000	INTERG
I	182519	C	1.000000	INTERG
I	183214	A	1.000000	INTERG
I	184418	G	1.000000	NS	YAR027W	217	GAC	217	H	D
I	186792	C	1.000000	NS	YAR030C	21	GGT	21	D	G
I	186797	G	1.000000	S	YAR030C	19	TTC	19	F	F
I	186816	G	1.000000	NS	YAR030C	13	ACA	13	R	T
I	187062	C	1.000000	NS	YAR031W	76	TCT	76	F	S
I	187280	G	1.000000	NS	YAR031W	149	GCA	149	P	A
I	187411	T	1.000000	S	YAR031W	192	TAT	192	Y	Y
I	187414	T	1.000000	NS	YAR031W	193	AAT	193	K	N
I	187420	T	1.000000	S	YAR031W	195	AAT	195	N	N
I	187422	G	1.000000	NS	YAR031W	196	CGG	196	Q	R
I	187768	G	1.000000	INTERG
I	187795	C	1.000000	INTERG
I	187797	A	1.000000	INTERG
I	187801	C	1.000000	INTERG
I	188057	G	1.000000	INTERG
I	188347	C	1.000000	NS	YAR033W	81	CTT	81	F	L
I	188386	G	1.000000	NS	YAR033W	94	GGT	94	S	G
I	189492	A	1.000000	INTERG
I	197177	G	1.000000	INTERG
I	197574	G	1.000000	INTERG
I	203235	G	1.000000	INTERG
I	204155	G	1.000000	S	YAR050W	251	GTG	251	V	V
I	204167	T	1.000000	S	YAR050W	255	GAT	255	D	D
I	204176	G	1.000000	S	YAR050W	258	CTG	258	L	L
I	204178	C	1.000000	NS	YAR050W	259	ACT	259	S	T
I	204356	C	0.768259	S	YAR050W	318	GCC	318	A	A
I	204358	A	0.763667	NS	YAR050W	319	AAC	319	S	N
I	204374	G	0.425329	S	YAR050W	324	ACG	324	T	T
I	204377	C	0.451853	S	YAR050W	325	ACC	325	T	T
I	206573	A	0.459347	S	YAR050W	1057	ACA	1057	T	T
I	206639	A	0.215513	S	YAR050W	1079	ACA	1079	T	T
I	206753	A	0.489956	S	YAR050W	1117	TCA	1117	S	S
I	220328	G	0.261858	NS	YAR064W	44	AGG	44	T	R
I	222644	C	0.293606	NS	YAR068W	80	CCG	80	L	P
I	223059	C	0.208241	INTERG
II	5980	T	0.215341	NS	YBL109W	64	CTC	64	P	L
II	6000	G	0.589951	NS	YBL109W	71	GCA	71	S	A
II	6006	T	0.588822	NS	YBL109W	73	TTC	73	V	F
II	6139	A	0.433948	INTERG
II	6498	T	0.342689	INTERG
II	6537	G	0.344895	INTERG
II	6544	C	0.305419	INTERG
II	6550	C	0.269733	INTERG
II	6880	A	0.635677	INTERG
II	6984	T	0.288992	INTERG
II	7100	T	1.000000	INTERG
II	7116	A	1.000000	INTERG
II	9443	A	0.202165	INTERG
II	9643	A	1.000000	INTERG
II	13795	C	1.000000	NS	YBL106C	29	GCC	29	S	A
II	17554	T	1.000000	NS	YBL105C	48	CAT	48	R	H
II	18229	C	1.000000	NS	YBL104C	1022	GGC	1022	D	G
II	26055	A	1.000000	NS	YBL101C	749	TCT	749	P	S
II	28204	A	1.000000	S	YBL101C	32	CCT	32	P	P
II	28747	C	1.000000	INTERG
II	29205	G	1.000000	INTERG
II	30012	T	1.000000	S	YBL100W-B	26	GTT	26	V	V
II	30050	G	1.000000	NS	YBL100W-B	39	AGT	39	N	S
II	30848	G	1.000000	NS	YBL100W-B	305	GGC	305	A	G
II	35631	T	1.000000	INTERG
II	44535	G	1.000000	S	YBL093C	128	TTC	128	F	F
II	45075	T	1.000000	INTERG
II	45824	C	1.000000	INTERG
II	46603	C	1.000000	NS	YBL091C-A	193	CGC	193	H	R
II	46720	C	1.000000	NS	YBL091C-A	154	AGT	154	N	S
II	47062	G	1.000000	NS	YBL091C-A	40	TCC	40	F	S
II	47244	T	1.000000	INTERG
II	50186	G	1.000000	NS	YBL089W	205	GCC	205	P	A
II	50527	G	1.000000	S	YBL089W	318	AGG	318	R	R
II	51538	C	1.000000	S	YBL088C	2615	TTG	2615	L	L
II	54156	C	1.000000	NS	YBL088C	1743	GAA	1743	K	E
II	59164	C	1.000000	S	YBL088C	73	ACG	73	T	T
II	59191	C	1.000000	NS	YBL088C	64	GAG	64	D	E
II	59383	T	1.000000	INTERG
II	60471	G	1.000000	NS	YBL087C	90	ACT	90	N	T
II	60478	A	1.000000	NS	YBL087C	88	TAC	88	H	Y
II	60786	C	1.000000	INTERG
II	67562	T	1.000000	S	YBL084C	628	TTA	628	L	L
II	71431	A	1.000000	INTERG
II	72365	A	0.219230	NS	YBL081W	167	AAC	167	S	N
II	73646	G	1.000000	S	YBL080C	350	ACC	350	T	T
II	83608	C	0.473252	S	YBL076C	218	CAG	218	Q	Q
II	89559	T	1.000000	INTERG
II	96316	T	1.000000	INTERG
II	99449	C	1.000000	NS	YBL066C	223	GAA	223	K	E
II	102356	C	1.000000	S	YBL063W	157	ATC	157	I	I
II	107015	A	1.000000	NS	YBL061C	131	ATA	131	T	I
II	108142	G	1.000000	NS	YBL060W	71	GTA	71	I	V
II	109798	G	1.000000	NS	YBL060W	623	GGA	623	R	G
II	111451	C	1.000000	S	YBL058W	5	CCC	5	P	P
II	117154	A	1.000000	INTERG
II	128423	A	1.000000	S	YBL047C	1206	TTT	1206	F	F
II	131140	G	1.000000	S	YBL047C	301	CTG	301	L	L
II	132229	T	1.000000	INTERG
II	138209	A	1.000000	INTERG
II	138818	T	1.000000	S	YBL042C	481	AAA	481	K	K
II	139895	C	1.000000	S	YBL042C	122	GCG	122	A	A
II	140001	C	1.000000	NS	YBL042C	87	GGT	87	D	G
II	140608	A	1.000000	INTERG
II	144294	T	1.000000	NS	YBL039C	479	AAC	479	D	N
II	152455	T	1.000000	NS	YBL035C	386	ACA	386	A	T
II	152528	A	1.000000	S	YBL035C	361	ACT	361	T	T
II	153858	A	1.000000	NS	YBL034C	1511	TTA	1511	S	L
II	154645	T	1.000000	NS	YBL034C	1249	AAT	1249	D	N
II	155533	G	1.000000	NS	YBL034C	953	CTT	953	F	L
II	159941	T	1.000000	INTERG
II	161257	C	1.000000	S	YBL032W	358	TCC	358	S	S
II	161484	G	1.000000	INTERG
II	165675	G	1.000000	INTERG
II	166399	G	0.320940	NS	YBL029W	89	AGA	89	K	R
II	166400	T	0.413699	NS	YBL029W	89	AAT	89	K	N
II	166416	A	1.000000	NS	YBL029W	95	AAT	95	H	N
II	173254	T	1.000000	NS	YBL024W	241	TAC	241	N	Y
II	182758	G	1.000000	NS	YBL020W	120	GTC	120	I	V
II	183117	C	1.000000	S	YBL020W	239	TGC	239	C	C
II	188406	C	1.000000	NS	YBL017C	1060	GAA	1060	Q	E
II	189244	G	1.000000	S	YBL017C	780	GGC	780	G	G
II	192038	A	1.000000	INTERG
II	192122	T	1.000000	INTERG
II	192148	G	1.000000	INTERG
II	193515	G	1.000000	INTERG
II	193664	C	1.000000	INTERG
II	194768	G	1.000000	NS	YBL015W	216	GGC	216	D	G
II	195759	C	1.000000	INTERG
II	197761	A	0.669973	INTERG
II	198751	C	1.000000	INTERG
II	198778	G	1.000000	INTERG
II	199139	C	1.000000	S	YBL014C	870	TCG	870	S	S
II	201049	C	1.000000	NS	YBL014C	234	GCG	234	T	A
II	201782	T	1.000000	INTERG
II	202509	C	1.000000	S	YBL013W	152	CTG	152	L	L
II	202801	G	1.000000	NS	YBL013W	249	CGA	249	Q	R
II	202898	G	1.000000	S	YBL013W	281	AAG	281	K	K
II	202992	G	1.000000	NS	YBL013W	313	GGA	313	R	G
II	204932	A	1.000000	S	YBL011W	465	AAA	465	K	K
II	206284	G	1.000000	NS	YBL010C	222	TTC	222	L	F
II	207008	C	1.000000	INTERG
II	207561	C	1.000000	NS	YBL009W	123	GCG	123	V	A
II	210102	T	1.000000	S	YBL008W	150	AGT	150	S	S
II	218666	A	1.000000	S	YBL005W	399	TCA	399	S	S
II	238186	A	1.000000	INTERG
II	238189	T	1.000000	INTERG
II	238346	G	1.000000	INTERG
II	239760	G	1.000000	S	YBR001C	508	ACC	508	T	T
II	242053	G	1.000000	NS	YBR002C	172	ATC	172	M	I
II	250877	T	1.000000	NS	YBR007C	47	AAC	47	S	N
II	253084	T	0.283659	NS	YBR008C	376	ATT	376	V	I
II	253090	T	0.316272	NS	YBR008C	374	ATT	374	V	I
II	253094	T	0.320526	NS	YBR008C	372	AGA	372	S	R
II	253095	T	0.665966	NS	YBR008C	372	AAC	372	S	N
II	253100	A	0.294204	S	YBR008C	370	CAT	370	H	H
II	253102	T	0.294203	NS	YBR008C	370	AAC	370	H	N
II	253103	A	0.283549	S	YBR008C	369	TAT	369	Y	Y
II	253106	G	0.287283	S	YBR008C	368	ATC	368	I	I
II	253109	C	0.287454	S	YBR008C	367	GGG	367	G	G
II	253112	A	0.252498	S	YBR008C	366	GTT	366	V	V
II	253127	A	0.229292	S	YBR008C	361	TTT	361	F	F
II	253130	G	0.229315	S	YBR008C	360	GCC	360	A	A
II	269396	T	1.000000	S	YBR015C	36	TCA	36	S	S
II	289379	C	1.000000	INTERG
II	292716	C	1.000000	INTERG
II	293099	T	1.000000	S	YBR026C	307	GGA	307	G	G
II	295814	T	1.000000	NS	YBR028C	63	AGA	63	S	R
II	296073	A	1.000000	INTERG
II	296082	A	1.000000	INTERG
II	296867	A	1.000000	S	YBR029C	292	TTT	292	F	F
II	299553	T	0.622537	NS	YBR030W	421	GTG	421	E	V
II	299557	G	0.560647	S	YBR030W	422	GAG	422	E	E
II	299560	A	0.540083	S	YBR030W	423	GAA	423	E	E
II	301238	A	1.000000	NS	YBR031W	358	AAT	358	T	N
II	303854	T	1.000000	S	YBR033W	637	CAT	637	H	H
II	306218	G	1.000000	INTERG
II	306920	A	1.000000	S	YBR035C	12	ATT	12	I	I
II	308816	C	1.000000	INTERG
II	311608	G	1.000000	INTERG
II	316274	G	1.000000	NS	YBR039W	234	GCG	234	T	A
II	324671	G	1.000000	S	YBR044C	463	GCC	463	A	A
II	325321	C	1.000000	NS	YBR044C	247	GCT	247	T	A
II	326675	T	1.000000	INTERG
II	329860	A	1.000000	NS	YBR045C	78	TTT	78	S	F
II	331837	C	1.000000	NS	YBR047W	2	CCT	2	L	P
II	335851	A	1.000000	NS	YBR049C	323	GTC	323	D	V
II	335995	C	1.000000	NS	YBR049C	275	GGT	275	A	G
II	348453	T	1.000000	NS	YBR056W	192	TTG	192	S	L
II	355626	A	1.000000	NS	YBR058C	131	TTG	131	S	L
II	357490	T	1.000000	NS	YBR059C	900	ATC	900	V	I
II	363307	A	1.000000	INTERG
II	375789	A	1.000000	INTERG
II	376259	C	1.000000	INTERG
II	378395	G	1.000000	S	YBR069C	13	AGC	13	S	S
II	381433	G	1.000000	INTERG
II	381922	G	1.000000	INTERG
II	382146	G	1.000000	S	YBR072W	39	TTG	39	L	L
II	382450	G	1.000000	NS	YBR072W	141	GAT	141	N	D
II	383351	A	1.000000	S	YBR073W	80	TTA	80	L	L
II	383553	T	1.000000	NS	YBR073W	148	TTT	148	L	F
II	384433	T	1.000000	NS	YBR073W	441	ATT	441	T	I
II	391233	C	1.000000	NS	YBR076W	336	GCC	336	D	A
II	394353	T	1.000000	NS	YBR078W	411	TTT	411	V	F
II	395228	C	1.000000	INTERG
II	395726	A	1.000000	NS	YBR079C	851	GTT	851	A	V
II	398429	G	1.000000	INTERG
II	399991	A	1.000000	S	YBR080C	300	GCT	300	A	A
II	401130	A	1.000000	INTERG
II	405851	T	1.000000	INTERG
II	406181	T	1.000000	INTERG
II	406889	C	1.000000	NS	YBR082C	94	CGT	94	H	R
II	408838	G	1.000000	INTERG
II	409016	G	1.000000	INTERG
II	410647	C	1.000000	INTERG
II	411779	T	1.000000	S	YBR084W	242	ATT	242	I	I
II	414024	C	1.000000	INTERG
II	415550	G	1.000000	INTERG
II	417797	C	1.000000	INTERG
II	418629	A	1.000000	INTERG
II	419377	G	1.000000	INTERG
II	419943	A	1.000000	INTERG
II	423525	C	1.000000	INTERG
II	427998	A	1.000000	S	YBR092C	368	ACT	368	T	T
II	428934	G	1.000000	S	YBR092C	56	ATC	56	I	I
II	429584	A	1.000000	S	YBR093C	456	AAT	456	N	N
II	430642	T	1.000000	NS	YBR093C	104	AGC	104	G	S
II	431057	C	1.000000	INTERG
II	435201	T	1.000000	S	YBR095C	166	TTA	166	L	L
II	435391	C	1.000000	NS	YBR095C	103	AGA	103	T	R
II	438864	T	1.000000	S	YBR097W	638	TCT	638	S	S
II	440046	A	1.000000	NS	YBR097W	1032	AGA	1032	S	R
II	450661	A	1.000000	INTERG
II	451175	A	1.000000	S	YBR105C	265	GAT	265	D	D
II	452036	G	1.000000	INTERG
II	452092	G	1.000000	INTERG
II	452408	T	1.000000	INTERG
II	455272	G	1.000000	NS	YBR108W	151	GTG	151	M	V
II	455361	C	1.000000	S	YBR108W	180	TCC	180	S	S
II	455672	C	0.445047	NS	YBR108W	284	CCG	284	Q	P
II	455673	A	0.373988	S	YBR108W	284	CAA	284	Q	Q
II	455678	C	0.310075	NS	YBR108W	286	CCA	286	Q	P
II	455683	C	0.228116	NS	YBR108W	288	CGG	288	G	R
II	455684	A	0.225832	NS	YBR108W	288	GAG	288	G	E
II	463626	A	1.000000	S	YBR112C	715	ACT	715	T	T
II	464013	T	0.358369	S	YBR112C	586	CAA	586	Q	Q
II	464016	T	0.521526	S	YBR112C	585	CAA	585	Q	Q
II	464019	T	0.586662	S	YBR112C	584	CAA	584	Q	Q
II	464058	C	0.289454	S	YBR112C	571	CAG	571	Q	Q
II	464061	C	0.234957	S	YBR112C	570	CAG	570	Q	Q
II	464074	A	0.236373	NS	YBR112C	566	CTA	566	Q	L
II	464082	T	0.335128	S	YBR112C	563	CAA	563	Q	Q
II	464085	C	0.553954	S	YBR112C	562	CAG	562	Q	Q
II	464241	T	0.377955	S	YBR112C	510	GCA	510	A	A
II	464268	C	0.343404	S	YBR112C	501	CAG	501	Q	Q
II	464811	C	1.000000	S	YBR112C	320	CAG	320	Q	Q
II	469374	A	1.000000	S	YBR114W	709	TCA	709	S	S
II	472731	A	1.000000	NS	YBR115C	399	GTT	399	D	V
II	473668	C	1.000000	NS	YBR115C	87	GTC	87	F	V
II	475703	T	1.000000	S	YBR117C	245	AAA	245	K	K
II	476732	T	1.000000	INTERG
II	477097	G	0.526341	INTERG
II	477343	G	1.000000	INTERG
II	479387	G	1.000000	NS	YBR119W	17	TGT	17	F	C
II	480947	T	1.000000	INTERG
II	481103	C	1.000000	INTERG
II	481204	T	1.000000	INTERG
II	486245	G	1.000000	S	YBR123C	149	ACC	149	T	T
II	486680	T	1.000000	S	YBR123C	4	GAA	4	E	E
II	486871	G	1.000000	INTERG
II	489424	T	1.000000	S	YBR126C	323	CTA	323	L	L
II	494571	T	1.000000	NS	YBR129C	257	AGG	257	G	R
II	499294	G	1.000000	INTERG
II	499564	G	1.000000	INTERG
II	500276	T	1.000000	S	YBR132C	389	TTA	389	L	L
II	501170	T	1.000000	S	YBR132C	91	AGA	91	R	R
II	505396	A	1.000000	INTERG
II	505399	T	1.000000	INTERG
II	509274	G	1.000000	NS	YBR136W	1203	GAA	1203	K	E
II	513994	G	1.000000	NS	YBR138C	448	ACA	448	I	T
II	517264	A	1.000000	INTERG
II	520140	A	1.000000	S	YBR140C	2163	TTT	2163	F	F
II	523167	G	1.000000	S	YBR140C	1154	ATC	1154	I	I
II	523217	G	1.000000	S	YBR140C	1138	CTG	1138	L	L
II	528588	T	1.000000	NS	YBR142W	91	TTA	91	S	L
II	528901	G	1.000000	S	YBR142W	195	ACG	195	T	T
II	533672	A	1.000000	INTERG
II	545996	C	1.000000	INTERG
II	559922	G	1.000000	INTERG
II	563135	A	1.000000	INTERG
II	564286	G	1.000000	S	YBR162C	95	TTC	95	F	F
II	568922	G	1.000000	NS	YBR165W	24	CGA	24	Q	R
II	569166	T	1.000000	S	YBR165W	105	CAT	105	H	H
II	577181	T	1.000000	S	YBR170C	302	CAA	302	Q	Q
II	579131	G	1.000000	INTERG
II	581615	G	1.000000	INTERG
II	582426	T	1.000000	NS	YBR174C	76	GAA	76	G	E
II	583058	C	1.000000	S	YBR175W	217	GAC	217	D	D
II	591267	G	1.000000	S	YBR180W	509	GCG	509	A	A
II	604219	T	1.000000	INTERG
II	613415	G	1.000000	S	YBR196C	162	GTC	162	V	V
II	615718	T	1.000000	NS	YBR197C	47	AGA	47	G	R
II	617054	A	1.000000	S	YBR198C	490	ATT	490	I	I
II	618353	T	1.000000	S	YBR198C	57	GCA	57	A	A
II	618984	C	1.000000	NS	YBR199W	26	CTT	26	V	L
II	619051	G	1.000000	NS	YBR199W	48	TGT	48	Y	C
II	620480	T	1.000000	INTERG
II	622496	G	1.000000	NS	YBR200W	542	GGC	542	A	G
II	622748	C	1.000000	INTERG
II	626102	G	1.000000	NS	YBR202W	111	GAT	111	N	D
II	626182	T	1.000000	S	YBR202W	137	GAT	137	D	D
II	628999	A	1.000000	INTERG
II	629323	T	1.000000	S	YBR203W	52	ATT	52	I	I
II	635476	A	1.000000	NS	YBR207W	111	AAC	111	D	N
II	636093	C	1.000000	S	YBR207W	316	CTC	316	L	L
II	636527	A	1.000000	NS	YBR207W	461	AAT	461	S	N
II	636551	G	1.000000	INTERG
II	649919	T	1.000000	INTERG
II	651323	A	1.000000	INTERG
II	655369	C	1.000000	INTERG
II	657722	T	1.000000	INTERG
II	660279	G	1.000000	S	YBR218C	657	TTC	657	F	F
II	661900	G	0.229836	NS	YBR218C	117	GCG	117	V	A
II	661902	C	0.229935	S	YBR218C	116	GTG	116	V	V
II	661908	A	0.221231	S	YBR218C	114	GAT	114	D	D
II	661911	A	0.223116	S	YBR218C	113	GCT	113	A	A
II	662794	G	1.000000	S	YBR219C	170	TAC	170	Y	Y
II	665503	T	1.000000	NS	YBR221C	251	ATT	251	V	I
II	678377	T	1.000000	NS	YBR229C	282	AAG	282	R	K
II	678777	G	1.000000	NS	YBR229C	149	CTC	149	F	L
II	680493	G	1.000000	S	YBR230W-A	44	ACG	44	T	T
II	683075	C	1.000000	NS	YBR231C	6	GCA	6	T	A
II	687619	T	1.000000	NS	YBR235W	240	GTA	240	A	V
II	688310	T	1.000000	S	YBR235W	470	GCT	470	A	A
II	694669	A	1.000000	INTERG
II	698030	A	1.000000	INTERG
II	704615	G	1.000000	INTERG
II	704873	T	1.000000	S	YBR242W	68	GAT	68	D	D
II	706067	A	1.000000	S	YBR243C	243	TTG	243	L	L
II	707025	G	1.000000	INTERG
II	708378	C	1.000000	S	YBR245C	1054	GAG	1054	E	E
II	716927	C	1.000000	S	YBR249C	356	AAG	356	K	K
II	717941	G	1.000000	S	YBR249C	18	GGC	18	G	G
II	724346	C	1.000000	INTERG
II	725549	T	1.000000	NS	YBR255W	365	TTA	365	S	L
II	730961	T	1.000000	NS	YBR259W	192	GTA	192	E	V
II	738941	C	1.000000	S	YBR265W	120	GCC	120	A	A
II	739550	T	1.000000	INTERG
II	742957	T	1.000000	NS	YBR270C	481	AAC	481	S	N
II	743340	C	1.000000	S	YBR270C	353	GAG	353	E	E
II	752329	C	1.000000	NS	YBR275C	1593	TGT	1593	Y	C
II	757212	G	1.000000	INTERG
II	761204	G	1.000000	INTERG
II	762757	C	1.000000	INTERG
II	764689	C	1.000000	S	YBR280C	3	GAG	3	E	E
II	767731	C	1.000000	INTERG
II	769972	A	1.000000	S	YBR283C	148	GTT	148	V	V
II	774253	T	1.000000	NS	YBR285W	111	ATA	111	T	I
II	774535	C	1.000000	INTERG
II	779687	A	1.000000	S	YBR289W	7	GGA	7	G	G
II	780362	A	0.291020	S	YBR289W	232	CAA	232	Q	Q
II	780390	A	0.229018	NS	YBR289W	242	AAG	242	Q	K
II	780392	A	0.347096	S	YBR289W	242	CAA	242	Q	Q
II	780401	G	0.332007	S	YBR289W	245	CAG	245	Q	Q
II	780416	A	0.310578	S	YBR289W	250	CAA	250	Q	Q
II	780431	G	0.220042	S	YBR289W	255	CAG	255	Q	Q
II	780432	G	0.260910	NS	YBR289W	256	GAA	256	Q	E
II	780433	C	0.266433	NS	YBR289W	256	CCA	256	Q	P
II	782166	A	1.000000	NS	YBR289W	834	ATG	834	V	M
II	785002	G	1.000000	S	YBR292C	24	TTC	24	F	F
II	785149	A	1.000000	INTERG
II	786589	G	1.000000	INTERG
II	787656	A	1.000000	S	YBR293W	217	TTA	217	L	L
II	789465	A	1.000000	S	YBR294W	77	GAA	77	E	E
II	789530	T	1.000000	NS	YBR294W	99	GTA	99	A	V
II	792237	G	1.000000	INTERG
II	793894	G	1.000000	NS	YBR295W	349	GGA	349	E	G
II	801614	T	1.000000	S	YBR297W	364	GCT	364	A	A
II	801620	C	1.000000	S	YBR297W	366	GAC	366	D	D
II	801624	T	1.000000	S	YBR297W	368	TTG	368	L	L
II	801638	T	1.000000	S	YBR297W	372	TTT	372	F	F
II	801647	G	1.000000	S	YBR297W	375	CCG	375	P	P
II	801650	A	1.000000	NS	YBR297W	376	AAA	376	N	K
II	802259	T	0.403384	INTERG
II	802607	A	0.536193	INTERG
II	805314	G	0.518931	INTERG
II	809423	G	0.385168	INTERG
II	809444	A	0.508725	INTERG
II	809618	A	0.321280	INTERG
III	43	A	0.233474	INTERG
III	120	A	0.226757	INTERG
III	166	A	0.294858	INTERG
III	180	A	0.201818	INTERG
III	262	A	0.214895	INTERG
III	356	A	0.532798	INTERG
III	377	T	0.298240	INTERG
III	1040	C	0.325660	INTERG
III	1069	T	0.357780	INTERG
III	1078	C	0.255054	INTERG
III	2926	A	0.567485	INTERG
III	6078	T	1.000000	INTERG
III	7254	A	0.564092	NS	YCL073C	358	ATC	358	T	I
III	8502	T	0.447673	INTERG
III	11299	G	1.000000	INTERG
III	14069	C	1.000000	NS	YCL065W	107	CCA	107	A	P
III	18736	C	1.000000	INTERG
III	21675	A	1.000000	S	YCL061C	144	TCT	144	S	S
III	28423	A	1.000000	S	YCL055W	165	CTA	165	L	L
III	30819	T	1.000000	INTERG
III	31027	A	1.000000	INTERG
III	39540	A	1.000000	INTERG
III	42357	G	1.000000	NS	YCL048W	65	GCA	65	T	A
III	49221	A	1.000000	NS	YCL043C	334	GTG	334	A	V
III	49785	G	1.000000	NS	YCL043C	146	GCT	146	V	A
III	50770	T	1.000000	NS	YCL042W	63	TCA	63	P	S
III	53820	T	1.000000	S	YCL039W	392	AGT	392	S	S
III	62386	G	1.000000	S	YCL034W	243	ACG	243	T	T
III	62698	A	1.000000	S	YCL034W	347	CCA	347	P	P
III	63340	A	1.000000	INTERG
III	63746	T	1.000000	S	YCL032W	102	AGT	102	S	S
III	67277	A	1.000000	S	YCL030C	353	TTG	353	L	L
III	67820	C	1.000000	NS	YCL030C	172	GAA	172	K	E
III	68046	C	1.000000	S	YCL030C	96	GTG	96	V	V
III	68060	T	1.000000	NS	YCL030C	92	AAA	92	E	K
III	68070	G	1.000000	NS	YCL030C	88	GAC	88	E	D
III	71038	T	1.000000	NS	YCL028W	297	TAC	297	N	Y
III	71040	T	1.000000	S	YCL028W	297	AAT	297	N	N
III	71043	A	0.219479	S	YCL028W	298	CAA	298	Q	Q
III	71046	C	0.536314	NS	YCL028W	299	CAC	299	Q	H
III	71050	C	0.295201	NS	YCL028W	301	CAC	301	Y	H
III	71053	A	0.703253	NS	YCL028W	302	AAG	302	Q	K
III	71055	T	1.000000	NS	YCL028W	302	CAT	302	Q	H
III	75503	T	1.000000	INTERG
III	81896	G	1.000000	NS	YCL024W	912	GGC	912	A	G
III	83607	A	1.000000	INTERG
III	91197	A	1.000000	INTERG
III	95697	T	1.000000	NS	YCL016C	23	AAG	23	E	K
III	95832	G	1.000000	INTERG
III	95988	C	1.000000	INTERG
III	96715	G	1.000000	NS	YCL014W	145	GAG	145	D	E
III	99090	C	1.000000	NS	YCL014W	937	ACC	937	I	T
III	104733	C	1.000000	S	YCL009C	272	AGG	272	R	R
III	109581	A	1.000000	S	YCL004W	159	ACA	159	T	T
III	114093	G	1.000000	INTERG
III	115120	A	1.000000	INTERG
III	115446	A	1.000000	INTERG
III	122628	T	1.000000	NS	YCR006C	126	ATA	126	V	I
III	123261	A	1.000000	INTERG
III	128303	G	1.000000	INTERG
III	133467	T	1.000000	INTERG
III	133715	A	1.000000	INTERG
III	136463	G	1.000000	S	YCR011C	137	TGC	137	C	C
III	136768	C	1.000000	NS	YCR011C	36	GCT	36	T	A
III	147608	A	1.000000	S	YCR017C	9	ATT	9	I	I
III	149512	A	0.364632	INTERG
III	149524	A	0.258056	INTERG
III	152269	C	1.000000	INTERG
III	152347	A	1.000000	INTERG
III	157792	G	1.000000	INTERG
III	162207	C	1.000000	NS	YCR024C	6	GCC	6	T	A
III	162671	G	1.000000	S	YCR024C-B	65	TAC	65	Y	Y
III	165283	A	1.000000	S	YCR026C	353	TTA	353	L	L
III	168938	C	1.000000	INTERG
III	168940	T	1.000000	INTERG
III	173354	A	1.000000	S	YCR028C-A	29	GGT	29	G	G
III	178676	T	1.000000	INTERG
III	181304	G	1.000000	S	YCR032W	595	AGG	595	R	R
III	181577	C	1.000000	S	YCR032W	686	TCC	686	S	S
III	187346	T	1.000000	NS	YCR033W	286	TTT	286	L	F
III	187956	A	1.000000	NS	YCR033W	490	ACA	490	A	T
III	189555	G	1.000000	NS	YCR033W	1023	GTT	1023	I	V
III	189630	T	1.000000	NS	YCR033W	1048	TCT	1048	P	S
III	190765	T	1.000000	S	YCR034W	58	TTT	58	F	F
III	208542	T	1.000000	NS	YCR045C	357	AAC	357	D	N
III	208660	T	1.000000	S	YCR045C	317	ACA	317	T	T
III	208696	A	1.000000	S	YCR045C	305	TAT	305	Y	Y
III	208702	A	1.000000	S	YCR045C	303	GAT	303	D	D
III	210757	A	1.000000	S	YCR047C	263	GAT	263	D	D
III	211881	A	1.000000	NS	YCR049C	146	CTA	146	P	L
III	219107	G	1.000000	NS	YCR054C	321	CAC	321	Y	H
III	229756	C	1.000000	NS	YCR065W	149	AAC	149	K	N
III	230175	C	1.000000	NS	YCR065W	289	ACG	289	M	T
III	230854	C	1.000000	S	YCR065W	515	GCC	515	A	A
III	234067	T	1.000000	S	YCR067C	752	CAA	752	Q	Q
III	234506	A	1.000000	NS	YCR067C	606	GTG	606	A	V
III	236587	A	1.000000	INTERG
III	238714	T	1.000000	NS	YCR068W	501	TCC	501	T	S
III	238914	T	1.000000	INTERG
III	250185	A	1.000000	INTERG
III	251092	C	1.000000	NS	YCR077C	513	GTC	513	I	V
III	252801	T	1.000000	INTERG
III	253833	G	1.000000	NS	YCR079W	330	CGT	330	H	R
III	259447	G	1.000000	INTERG
III	259676	G	1.000000	S	YCR083W	33	CTG	33	L	L
III	259975	A	1.000000	INTERG
III	268548	C	1.000000	NS	YCR089W	372	GCG	372	V	A
III	270951	T	1.000000	NS	YCR089W	1173	TTT	1173	C	F
III	271371	T	1.000000	NS	YCR089W	1313	ATA	1313	T	I
III	272925	T	1.000000	INTERG
III	285945	T	1.000000	S	YCR093W	1943	GGT	1943	G	G
III	289803	A	1.000000	INTERG
III	289856	A	1.000000	INTERG
III	290050	C	1.000000	INTERG
III	290633	T	1.000000	INTERG
III	290959	C	1.000000	INTERG
III	291120	C	1.000000	INTERG
III	292314	T	1.000000	INTERG
III	292797	C	1.000000	INTERG
III	298901	G	1.000000	INTERG
III	298993	A	1.000000	INTERG
III	299398	T	1.000000	INTERG
III	304102	G	1.000000	INTERG
III	306783	A	1.000000	NS	YCR102W-A	17	AAT	17	D	N
III	307310	A	0.321225	INTERG
III	307316	G	0.358942	INTERG
III	307317	C	0.373760	INTERG
III	311452	C	1.000000	NS	YCR106W	165	TTC	165	L	F
III	311513	C	1.000000	NS	YCR106W	186	CCT	186	S	P
III	312423	A	1.000000	NS	YCR106W	489	GAA	489	G	E
III	313189	T	0.274632	S	YCR106W	744	GAT	744	D	D
III	313321	C	0.251166	S	YCR106W	788	GCC	788	A	A
III	314910	A	0.251421	NS	YCR107W	341	AAC	341	D	N
III	314986	A	0.308943	INTERG
III	315678	A	0.211604	INTERG
III	315846	C	0.258633	INTERG
III	316167	C	0.326196	NS	YCR108C	8	GTA	8	I	V
III	316267	A	0.206046	INTERG
IV	94	A	0.234996	INTERG
IV	11066	T	1.000000	INTERG
IV	11851	G	1.000000	NS	YDL245C	504	CAC	504	Y	H
IV	16701	C	0.318891	S	YDL244W	166	GTC	166	V	V
IV	16713	G	0.327230	S	YDL244W	170	GAG	170	E	E
IV	17724	A	0.440751	S	YDL243C	281	ATT	281	I	I
IV	18099	G	0.590955	S	YDL243C	156	CCC	156	P	P
IV	18108	A	0.675305	S	YDL243C	153	GGT	153	G	G
IV	18120	A	0.336649	S	YDL243C	149	GCT	149	A	A
IV	18129	A	0.280566	S	YDL243C	146	AAT	146	N	N
IV	18264	A	0.503506	S	YDL243C	101	ATT	101	I	I
IV	18279	G	0.299203	S	YDL243C	96	ACC	96	T	T
IV	18388	G	0.362331	NS	YDL243C	60	GCA	60	G	A
IV	18499	A	0.227725	NS	YDL243C	23	TTC	23	C	F
IV	18504	T	0.232331	S	YDL243C	21	GGA	21	G	G
IV	20243	C	1.000000	INTERG
IV	21871	C	1.000000	INTERG
IV	27879	T	1.000000	NS	YDL239C	299	TTA	299	F	L
IV	28718	T	1.000000	NS	YDL239C	20	AAT	20	D	N
IV	30568	T	1.000000	INTERG
IV	41772	A	1.000000	NS	YDL231C	158	GTT	158	A	V
IV	42469	T	1.000000	INTERG
IV	42744	G	1.000000	S	YDL230W	15	TTG	15	L	L
IV	43611	A	1.000000	S	YDL230W	304	TTA	304	L	L
IV	45357	A	1.000000	S	YDL229W	431	ACA	431	T	T
IV	61772	G	1.000000	S	YDL222C	10	CTC	10	L	L
IV	67254	A	1.000000	S	YDL218W	254	AAA	254	K	K
IV	67560	C	1.000000	INTERG
IV	69472	C	1.000000	NS	YDL216C	283	GGT	283	V	G
IV	70194	C	1.000000	S	YDL216C	42	CCG	42	P	P
IV	72492	C	1.000000	NS	YDL215C	476	GGT	476	D	G
IV	74684	A	1.000000	NS	YDL214C	621	ATA	621	R	I
IV	76068	G	1.000000	NS	YDL214C	160	CTC	160	F	L
IV	76752	T	1.000000	INTERG
IV	79321	A	1.000000	S	YDL211C	364	ACT	364	T	T
IV	79534	A	1.000000	S	YDL211C	293	GGT	293	G	G
IV	80366	A	1.000000	NS	YDL211C	16	TTC	16	S	F
IV	83297	T	1.000000	INTERG
IV	99110	A	1.000000	S	YDL202W	212	ACA	212	T	T
IV	104926	C	1.000000	S	YDL197C	523	CTG	523	L	L
IV	106612	C	1.000000	INTERG
IV	121563	A	1.000000	S	YDL190C	10	ATT	10	I	I
IV	125328	G	1.000000	INTERG
IV	129666	T	1.000000	S	YDL185W	960	TCT	960	S	S
IV	132578	T	1.000000	INTERG
IV	141006	A	1.000000	S	YDL178W	495	AAA	495	K	K
IV	142711	A	1.000000	S	YDL176W	205	AAA	205	K	K
IV	144646	C	1.000000	S	YDL175C	291	CAG	291	Q	Q
IV	152205	A	1.000000	NS	YDL171C	1146	TGT	1146	R	C
IV	154680	T	1.000000	NS	YDL171C	321	AAC	321	D	N
IV	156465	C	1.000000	NS	YDL170W	50	CCT	50	S	P
IV	160842	G	1.000000	INTERG
IV	168796	G	1.000000	S	YDL161W	361	CTG	361	L	L
IV	171279	A	1.000000	NS	YDL160C	218	TCA	218	P	S
IV	172639	C	1.000000	S	YDL159W	53	ATC	53	I	I
IV	172805	A	1.000000	NS	YDL159W	109	ACA	109	S	T
IV	172927	G	1.000000	S	YDL159W	149	ACG	149	T	T
IV	173416	C	1.000000	S	YDL159W	312	TAC	312	Y	Y
IV	173461	A	1.000000	S	YDL159W	327	ATA	327	I	I
IV	174272	G	1.000000	NS	YDL157C	106	TCT	106	Y	S
IV	175847	G	1.000000	S	YDL156W	310	TTG	310	L	L
IV	178339	T	1.000000	S	YDL154W	2	TCT	2	S	S
IV	178698	G	1.000000	NS	YDL154W	122	GGA	122	E	G
IV	179726	A	1.000000	NS	YDL154W	465	AAT	465	D	N
IV	179806	T	1.000000	S	YDL154W	491	AGT	491	S	S
IV	180004	C	1.000000	S	YDL154W	557	ACC	557	T	T
IV	186093	C	1.000000	NS	YDL149W	390	ACT	390	I	T
IV	195122	A	1.000000	NS	YDL145C	1019	TGT	1019	R	C
IV	196819	G	1.000000	NS	YDL145C	453	GCA	453	V	A
IV	199642	T	1.000000	NS	YDL144C	31	ATA	31	V	I
IV	200337	T	1.000000	S	YDL143W	114	GGT	114	G	G
IV	213023	A	1.000000	INTERG
IV	213950	G	1.000000	S	YDL138W	200	TTG	200	L	L
IV	218294	G	1.000000	NS	YDL136W	232	GGT	232	A	G
IV	218465	G	1.000000	INTERG
IV	222510	C	1.000000	S	YDL133W	28	CTC	28	L	L
IV	227221	G	1.000000	INTERG
IV	243718	C	1.000000	S	YDL122W	389	CGC	389	R	R
IV	246597	A	1.000000	INTERG
IV	246965	C	1.000000	S	YDL119C	216	GGG	216	G	G
IV	250238	A	1.000000	NS	YDL117W	553	AAT	553	S	N
IV	259559	T	1.000000	S	YDL112W	215	TGT	215	C	C
IV	261530	T	1.000000	S	YDL112W	872	ATT	872	I	I
IV	262347	T	1.000000	NS	YDL112W	1145	TCT	1145	P	S
IV	262888	T	1.000000	NS	YDL112W	1325	CTT	1325	P	L
IV	264432	T	1.000000	INTERG
IV	265183	C	1.000000	INTERG
IV	265591	A	1.000000	S	YDL109C	537	GGT	537	G	G
IV	268855	C	1.000000	INTERG
IV	269517	T	1.000000	S	YDL107W	199	GGT	199	G	G
IV	269544	G	1.000000	S	YDL107W	208	GGG	208	G	G
IV	270349	C	1.000000	NS	YDL106C	518	AGC	518	N	S
IV	270909	G	1.000000	NS	YDL106C	331	AAC	331	K	N
IV	271787	G	1.000000	NS	YDL106C	39	CAT	39	N	H
IV	276017	C	1.000000	NS	YDL103C	189	GTT	189	I	V
IV	278971	A	1.000000	S	YDL102W	700	TTA	700	L	L
IV	280703	G	1.000000	S	YDL101C	382	TGC	382	C	C
IV	280859	T	1.000000	S	YDL101C	330	AAA	330	K	K
IV	281405	C	1.000000	NS	YDL101C	148	GAG	148	D	E
IV	281643	T	1.000000	NS	YDL101C	69	AAT	69	S	N
IV	283570	A	1.000000	NS	YDL099W	51	AAT	51	T	N
IV	285234	T	1.000000	INTERG
IV	287068	C	1.000000	NS	YDL096C	86	TGT	86	S	C
IV	289631	C	1.000000	NS	YDL094C	151	GGT	151	S	G
IV	290003	G	1.000000	NS	YDL094C	27	CCA	27	S	P
IV	290096	G	1.000000	NS	YDL093W	63	AGT	63	N	S
IV	291044	C	1.000000	NS	YDL093W	379	GCA	379	E	A
IV	293191	T	1.000000	S	YDL092W	137	GGT	137	G	G
IV	293625	T	1.000000	NS	YDL091C	379	ACA	379	A	T
IV	294073	G	1.000000	S	YDL091C	229	GGC	229	G	G
IV	294288	T	1.000000	NS	YDL091C	158	AGA	158	G	R
IV	297638	C	1.000000	S	YDL089W	273	CAC	273	H	H
IV	299599	T	1.000000	S	YDL088C	135	CAA	135	Q	Q
IV	300148	A	1.000000	INTERG
IV	302611	A	1.000000	S	YDL085C-A	20	GAT	20	D	D
IV	308154	C	1.000000	INTERG
IV	311231	C	1.000000	NS	YDL080C	414	AGT	414	N	S
IV	311386	G	1.000000	S	YDL080C	362	AGC	362	S	S
IV	318487	T	1.000000	NS	YDL077C	545	TAT	545	C	Y
IV	322355	T	1.000000	NS	YDL075W	44	TGT	44	S	C
IV	322456	G	1.000000	S	YDL075W	77	TCG	77	S	S
IV	324892	T	1.000000	NS	YDL074C	420	AAG	420	E	K
IV	326189	A	1.000000	INTERG
IV	327052	T	1.000000	NS	YDL073W	147	TTC	147	S	F
IV	327242	A	1.000000	S	YDL073W	210	AAA	210	K	K
IV	328073	C	1.000000	S	YDL073W	487	ACC	487	T	T
IV	331087	A	1.000000	NS	YDL070W	22	ACT	22	A	T
IV	332527	T	1.000000	NS	YDL070W	502	TAT	502	H	Y
IV	332804	A	1.000000	NS	YDL070W	594	GAC	594	G	D
IV	336922	G	1.000000	NS	YDL065C	119	TCT	119	C	S
IV	339004	C	1.000000	S	YDL063C	377	CTG	377	L	L
IV	339210	T	1.000000	NS	YDL063C	309	ACT	309	P	T
IV	339508	A	1.000000	NS	YDL063C	209	GAT	209	E	D
IV	346451	G	1.000000	NS	YDL058W	263	GCT	263	T	A
IV	355411	A	1.000000	INTERG
IV	355467	G	1.000000	INTERG
IV	355569	C	1.000000	INTERG
IV	362199	C	1.000000	NS	YDL053C	20	GCT	20	T	A
IV	365746	T	1.000000	S	YDL049C	43	GTA	43	V	V
IV	369403	C	1.000000	INTERG
IV	370914	C	1.000000	INTERG
IV	371536	T	1.000000	S	YDL046W	99	TAT	99	Y	Y
IV	373536	T	1.000000	NS	YDL045C	25	AAG	25	Q	K
IV	373723	C	1.000000	INTERG
IV	383938	A	0.350507	S	YDL039C	48	ACT	48	T	T
IV	386266	A	1.000000	INTERG
IV	388305	T	1.000000	S	YDL036C	199	GTA	199	V	V
IV	389291	T	1.000000	NS	YDL035C	923	ATC	923	V	I
IV	392622	T	1.000000	INTERG
IV	394228	A	1.000000	S	YDL031W	4	GTA	4	V	V
IV	397927	A	1.000000	NS	YDL030W	131	AAA	131	E	K
IV	400823	G	1.000000	INTERG
IV	400864	G	1.000000	INTERG
IV	410315	A	1.000000	INTERG
IV	414063	T	1.000000	S	YDL021W	37	ACT	37	T	T
IV	416036	G	1.000000	NS	YDL020C	225	CAT	225	D	H
IV	417897	G	1.000000	S	YDL019C	1206	GAC	1206	D	D
IV	418662	C	1.000000	S	YDL019C	951	AGG	951	R	R
IV	425858	T	1.000000	NS	YDL016C	5	ATA	5	M	I
IV	428020	C	1.000000	S	YDL014W	219	CCC	219	P	P
IV	429695	T	1.000000	NS	YDL013W	210	GTT	210	A	V
IV	434516	C	1.000000	INTERG
IV	434559	G	1.000000	INTERG
IV	434648	T	1.000000	INTERG
IV	434679	C	1.000000	INTERG
IV	434726	A	1.000000	INTERG
IV	438868	C	1.000000	S	YDL007W	274	AAC	274	N	N
IV	441323	G	0.305375	S	YDL005C	329	AAC	329	N	N
IV	441326	G	0.245231	S	YDL005C	328	AAC	328	N	N
IV	445208	A	1.000000	NS	YDL003W	176	ATT	176	L	I
IV	449788	G	1.000000	INTERG
IV	450801	C	1.000000	NS	YDR001C	559	GAC	559	N	D
IV	454191	A	1.000000	NS	YDR003W	24	ACG	24	A	T
IV	458042	T	1.000000	NS	YDR005C	21	AAC	21	T	N
IV	461192	T	1.000000	NS	YDR006C	19	AAC	19	S	N
IV	461320	A	1.000000	INTERG
IV	463393	G	1.000000	INTERG
IV	464256	A	1.000000	NS	YDR009W	275	ATT	275	V	I
IV	465343	A	1.000000	NS	YDR010C	14	CTT	14	H	L
IV	471348	C	1.000000	INTERG
IV	474625	G	1.000000	NS	YDR014W	194	GCT	194	S	A
IV	474628	G	1.000000	NS	YDR014W	195	GTA	195	I	V
IV	476533	G	1.000000	INTERG
IV	480334	C	1.000000	NS	YDR017C	645	CGT	645	H	R
IV	482835	A	1.000000	S	YDR018C	342	TAT	342	Y	Y
IV	485199	A	1.000000	NS	YDR019C	56	ATC	56	T	I
IV	485979	A	1.000000	NS	YDR020C	156	TCG	156	P	S
IV	491657	A	1.000000	S	YDR025W	48	TAA	48	*	*
IV	492796	A	1.000000	S	YDR026C	491	GCT	491	A	A
IV	497624	T	1.000000	INTERG
IV	499794	A	1.000000	S	YDR028C	362	ACT	362	T	T
IV	500673	A	1.000000	S	YDR028C	69	AAT	69	N	N
IV	507142	A	1.000000	INTERG
IV	507975	G	1.000000	INTERG
IV	511129	T	1.000000	S	YDR034C	327	GTA	327	V	V
IV	512368	A	1.000000	INTERG
IV	525197	G	1.000000	INTERG
IV	525732	G	1.000000	NS	YDR037W	98	CGC	98	H	R
IV	540341	T	1.000000	NS	YDR041W	180	ATT	180	T	I
IV	548896	A	1.000000	NS	YDR046C	561	TCA	561	P	S
IV	553436	C	1.000000	NS	YDR049W	61	CAC	61	Q	H
IV	554792	G	1.000000	S	YDR049W	513	AGG	513	R	R
IV	556596	C	1.000000	INTERG
IV	562103	A	1.000000	S	YDR054C	75	CCT	75	P	P
IV	563080	A	1.000000	INTERG
IV	563209	C	1.000000	INTERG
IV	563218	T	1.000000	INTERG
IV	563382	C	1.000000	INTERG
IV	563525	C	1.000000	INTERG
IV	565447	T	1.000000	NS	YDR056C	65	TAT	65	C	Y
IV	568792	T	1.000000	INTERG
IV	571075	A	1.000000	NS	YDR060W	143	ACA	143	A	T
IV	571150	A	1.000000	NS	YDR060W	168	AAA	168	E	K
IV	572184	T	1.000000	S	YDR060W	512	GGT	512	G	G
IV	576298	C	1.000000	INTERG
IV	577415	A	1.000000	S	YDR062W	314	TTA	314	L	L
IV	577658	C	1.000000	S	YDR062W	395	AGC	395	S	S
IV	577740	G	1.000000	NS	YDR062W	423	GCT	423	T	A
IV	579070	A	1.000000	NS	YDR063W	136	GAA	136	D	E
IV	579524	C	1.000000	S	YDR064W	23	CTG	23	L	L
IV	579869	A	1.000000	S	YDR064W	138	AGG	138	R	R
IV	585267	C	1.000000	NS	YDR069C	818	AGC	818	N	S
IV	590598	A	1.000000	S	YDR072C	249	TAT	249	Y	Y
IV	592245	A	1.000000	INTERG
IV	596678	C	1.000000	INTERG
IV	596779	G	1.000000	INTERG
IV	599737	G	1.000000	INTERG
IV	599888	T	1.000000	INTERG
IV	600513	G	1.000000	INTERG
IV	600707	T	1.000000	INTERG
IV	600712	T	1.000000	INTERG
IV	603898	T	1.000000	INTERG
IV	605172	T	1.000000	NS	YDR080W	389	TTG	389	V	L
IV	608183	G	1.000000	S	YDR081C	633	ACC	633	T	T
IV	612397	A	1.000000	NS	YDR083W	109	AAA	109	Q	K
IV	612871	G	1.000000	NS	YDR083W	267	GTA	267	I	V
IV	616317	A	1.000000	INTERG
IV	620786	G	1.000000	INTERG
IV	621945	T	1.000000	INTERG
IV	630972	A	1.000000	INTERG
IV	636237	A	1.000000	S	YDR095C	97	CAT	97	H	H
IV	636564	A	1.000000	INTERG
IV	636673	C	1.000000	INTERG
IV	636737	T	1.000000	INTERG
IV	637011	C	1.000000	INTERG
IV	637211	C	1.000000	NS	YDR096W	25	CTC	25	F	L
IV	638665	T	1.000000	S	YDR096W	509	GGT	509	G	G
IV	640701	G	1.000000	NS	YDR097C	1046	ACA	1046	K	T
IV	643366	A	1.000000	NS	YDR097C	158	TGG	158	R	W
IV	643760	T	1.000000	S	YDR097C	26	AAA	26	K	K
IV	644586	G	1.000000	S	YDR098C	150	GGC	150	G	G
IV	659900	T	1.000000	S	YDR103W	517	GAT	517	D	D
IV	664068	C	1.000000	S	YDR104C	281	GAG	281	E	E
IV	664456	G	1.000000	NS	YDR104C	152	GCG	152	V	A
IV	665030	C	1.000000	INTERG
IV	665079	A	1.000000	INTERG
IV	665204	G	1.000000	INTERG
IV	665270	A	1.000000	INTERG
IV	665292	C	1.000000	INTERG
IV	666471	T	1.000000	S	YDR105C	100	GCA	100	A	A
IV	666793	G	1.000000	INTERG
IV	668101	A	1.000000	INTERG
IV	668118	C	1.000000	INTERG
IV	668425	T	1.000000	INTERG
IV	668687	T	1.000000	INTERG
IV	669547	G	1.000000	S	YDR107C	496	GCC	496	A	A
IV	679941	G	1.000000	INTERG
IV	679990	T	1.000000	INTERG
IV	680423	G	1.000000	INTERG
IV	680477	G	1.000000	INTERG
IV	680490	C	1.000000	INTERG
IV	681304	A	1.000000	NS	YDR113C	105	TTT	105	S	F
IV	681664	A	1.000000	INTERG
IV	685714	T	1.000000	INTERG
IV	689338	A	1.000000	NS	YDR119W	371	AAT	371	S	N
IV	692858	C	1.000000	NS	YDR120C	135	AGT	135	N	S
IV	694864	G	1.000000	S	YDR122W	55	ACG	55	T	T
IV	694973	G	1.000000	NS	YDR122W	92	GCA	92	P	A
IV	695854	G	1.000000	S	YDR122W	385	AGG	385	R	R
IV	697012	T	1.000000	S	YDR122W	771	CCT	771	P	P
IV	707232	A	1.000000	NS	YDR127W	917	ATT	917	V	I
IV	708514	G	1.000000	NS	YDR127W	1344	GGA	1344	E	G
IV	710109	A	1.000000	S	YDR128W	187	TTA	187	L	L
IV	716536	A	1.000000	S	YDR130C	29	GTT	29	V	V
IV	717634	A	1.000000	NS	YDR131C	276	GTC	276	G	V
IV	719748	A	1.000000	NS	YDR132C	186	TCA	186	P	S
IV	721577	T	1.000000	INTERG
IV	722922	G	1.000000	INTERG
IV	722977	A	1.000000	INTERG
IV	724850	A	1.000000	NS	YDR135C	901	GTC	901	A	V
IV	725691	C	1.000000	NS	YDR135C	621	GTT	621	I	V
IV	727679	A	1.000000	INTERG
IV	728061	A	1.000000	NS	YDR136C	75	TTT	75	L	F
IV	732767	C	1.000000	S	YDR138W	730	CCC	730	P	P
IV	735919	T	1.000000	NS	YDR141C	1360	GAA	1360	G	E
IV	739095	G	1.000000	S	YDR141C	301	GTC	301	V	V
IV	740078	A	1.000000	INTERG
IV	742194	A	0.252769	NS	YDR143C	561	TAT	561	D	Y
IV	747520	A	1.000000	S	YDR145W	261	CAA	261	Q	Q
IV	753357	G	1.000000	INTERG
IV	753496	T	1.000000	INTERG
IV	757700	T	1.000000	NS	YDR150W	691	ATT	691	M	I
IV	758176	G	0.371997	NS	YDR150W	850	AGC	850	N	S
IV	758234	T	0.588040	S	YDR150W	869	GTT	869	V	V
IV	758249	C	0.299594	S	YDR150W	874	GCC	874	A	A
IV	759241	T	1.000000	NS	YDR150W	1205	TTC	1205	Y	F
IV	759266	G	1.000000	S	YDR150W	1213	GAG	1213	E	E
IV	759564	A	1.000000	NS	YDR150W	1313	ATG	1313	L	M
IV	759576	A	0.320680	NS	YDR150W	1317	ATT	1317	V	I
IV	760996	G	1.000000	NS	YDR150W	1790	AGT	1790	N	S
IV	766080	T	1.000000	NS	YDR152W	125	GAT	125	E	D
IV	770304	C	1.000000	NS	YDR157W	125	TCT	125	C	S
IV	781568	A	1.000000	NS	YDR163W	49	AAA	49	R	K
IV	789377	A	1.000000	INTERG
IV	789392	A	1.000000	INTERG
IV	790216	T	1.000000	INTERG
IV	791136	T	1.000000	NS	YDR168W	270	GTC	270	A	V
IV	795937	C	1.000000	INTERG
IV	804961	T	1.000000	INTERG
IV	805722	G	1.000000	INTERG
IV	808808	A	1.000000	NS	YDR172W	162	GAC	162	G	D
IV	817489	T	1.000000	S	YDR177W	204	AAT	204	N	N
IV	820205	G	1.000000	NS	YDR179W-A	258	AGC	258	T	S
IV	820996	A	1.000000	INTERG
IV	824354	C	1.000000	S	YDR180W	1020	GTC	1020	V	V
IV	826151	A	1.000000	NS	YDR181C	402	ATT	402	N	I
IV	828358	T	1.000000	S	YDR182W	259	CAT	259	H	H
IV	829101	A	1.000000	INTERG
IV	831797	A	1.000000	INTERG
IV	838577	T	1.000000	S	YDR189W	62	AGT	62	S	S
IV	842326	G	1.000000	INTERG
IV	846137	C	1.000000	NS	YDR194C	604	GAC	604	N	D
IV	849395	T	1.000000	NS	YDR195W	266	GTT	266	A	V
IV	849909	G	1.000000	NS	YDR195W	437	AAG	437	N	K
IV	850201	C	1.000000	INTERG
IV	850450	C	1.000000	NS	YDR196C	184	GGC	184	S	G
IV	851208	G	1.000000	INTERG
IV	855179	G	1.000000	S	YDR200C	305	ACC	305	T	T
IV	855890	A	1.000000	S	YDR200C	68	GGT	68	G	G
IV	863598	G	1.000000	S	YDR206W	515	CAG	515	Q	Q
IV	865297	T	1.000000	S	YDR207C	742	ACA	742	T	T
IV	868348	T	1.000000	NS	YDR208W	42	CTT	42	R	L
IV	869237	G	1.000000	S	YDR208W	338	AGG	338	R	R
IV	869651	T	1.000000	S	YDR208W	476	AAT	476	N	N
IV	869984	A	1.000000	S	YDR208W	587	GCA	587	A	A
IV	870699	T	1.000000	INTERG
IV	871042	T	1.000000	NS	YDR209C	136	GAA	136	D	E
IV	871373	A	1.000000	NS	YDR209C	26	ATA	26	T	I
IV	871782	A	0.396275	INTERG
IV	871786	T	0.474410	INTERG
IV	871796	T	0.655238	INTERG
IV	871800	A	0.676527	INTERG
IV	871806	A	0.709665	INTERG
IV	872150	T	1.000000	NS	YDR210W-B	13	CAT	13	Q	H
IV	877794	A	0.688198	INTERG
IV	877809	G	0.424109	INTERG
IV	884706	G	1.000000	INTERG
IV	890069	C	1.000000	NS	YDR213W	107	CCT	107	S	P
IV	891646	C	1.000000	S	YDR213W	632	CCC	632	P	P
IV	893485	G	1.000000	NS	YDR214W	204	AGA	204	K	R
IV	893850	A	1.000000	NS	YDR214W	326	AAT	326	D	N
IV	896181	C	1.000000	NS	YDR216W	383	CTC	383	I	L
IV	898087	C	1.000000	NS	YDR216W	1018	GCG	1018	V	A
IV	898970	T	1.000000	S	YDR216W	1312	TTT	1312	F	F
IV	900294	T	1.000000	NS	YDR217C	1063	ACC	1063	A	T
IV	902361	C	1.000000	NS	YDR217C	374	GTA	374	I	V
IV	905250	G	1.000000	INTERG
IV	908411	G	1.000000	NS	YDR221W	361	AGC	361	N	S
IV	909914	A	1.000000	INTERG
IV	911552	C	1.000000	INTERG
IV	913898	C	1.000000	INTERG
IV	917288	T	1.000000	INTERG
IV	917600	C	1.000000	NS	YDR227W	10	AGC	10	R	S
IV	924234	A	1.000000	INTERG
IV	927309	A	1.000000	INTERG
IV	929778	C	1.000000	NS	YDR233C	194	GGC	194	C	G
IV	930648	C	1.000000	INTERG
IV	930803	T	1.000000	INTERG
IV	932631	T	1.000000	S	YDR234W	501	TCT	501	S	S
IV	937651	A	1.000000	INTERG
IV	944246	A	1.000000	NS	YDR240C	303	TCA	303	P	S
IV	949228	T	1.000000	NS	YDR243C	353	AAC	353	D	N
IV	959870	G	1.000000	INTERG
IV	961234	G	1.000000	S	YDR251W	207	CCG	207	P	P
IV	962505	A	1.000000	NS	YDR251W	631	GAT	631	G	D
IV	963018	C	1.000000	NS	YDR251W	802	ACA	802	I	T
IV	978598	G	1.000000	S	YDR261C	204	AAC	204	N	N
IV	979602	G	1.000000	INTERG
IV	979983	G	1.000000	INTERG
IV	980269	A	1.000000	INTERG
IV	980341	C	1.000000	INTERG
IV	980364	T	1.000000	INTERG
IV	980428	C	1.000000	INTERG
IV	980461	G	1.000000	INTERG
IV	980512	G	1.000000	INTERG
IV	980521	A	1.000000	INTERG
IV	980614	G	1.000000	INTERG
IV	980617	G	1.000000	INTERG
IV	980652	C	1.000000	INTERG
IV	980706	A	1.000000	INTERG
IV	980779	C	1.000000	INTERG
IV	993160	T	1.000000	S	YDR262W	9	GTT	9	V	V
IV	1000230	G	1.000000	NS	YDR266C	598	CAC	598	Q	H
IV	1000959	C	1.000000	S	YDR266C	355	AGG	355	R	R
IV	1009047	A	1.000000	NS	YDR272W	13	GAT	13	G	D
IV	1009869	C	1.000000	INTERG
IV	1019310	C	1.000000	INTERG
IV	1034479	A	1.000000	NS	YDR285W	682	ATA	682	V	I
IV	1035943	G	1.000000	INTERG
IV	1036788	T	1.000000	NS	YDR287W	265	GTT	265	A	V
IV	1040831	A	1.000000	S	YDR291W	368	GCA	368	A	A
IV	1043842	C	1.000000	NS	YDR292C	390	GAG	390	D	E
IV	1044637	T	1.000000	NS	YDR292C	125	AAA	125	N	K
IV	1051123	A	1.000000	NS	YDR294C	369	CTG	369	P	L
IV	1051307	C	1.000000	NS	YDR294C	308	GTT	308	I	V
IV	1051793	T	1.000000	NS	YDR294C	146	AAT	146	D	N
IV	1052169	G	1.000000	S	YDR294C	20	CAC	20	H	H
IV	1056784	A	1.000000	S	YDR297W	78	AAA	78	K	K
IV	1057665	T	1.000000	INTERG
IV	1059143	A	1.000000	INTERG
IV	1059954	G	0.267707	NS	YDR299W	110	GAA	110	K	E
IV	1059955	G	0.268072	NS	YDR299W	110	AGA	110	K	R
IV	1059983	T	1.000000	S	YDR299W	119	ACT	119	T	T
IV	1061144	G	1.000000	S	YDR299W	506	GAG	506	E	E
IV	1077718	T	1.000000	S	YDR307W	618	TGT	618	C	C
IV	1077851	C	1.000000	NS	YDR307W	663	CAA	663	*	Q
IV	1079444	T	1.000000	S	YDR309C	252	GAA	252	E	E
IV	1079940	G	1.000000	NS	YDR309C	87	ACT	87	N	T
IV	1084464	A	1.000000	INTERG
IV	1084496	T	1.000000	INTERG
IV	1084567	A	1.000000	INTERG
IV	1088053	T	1.000000	NS	YDR312W	158	GTT	158	D	V
IV	1091514	T	1.000000	NS	YDR314C	333	CAC	333	R	H
IV	1092317	T	1.000000	S	YDR314C	65	GTA	65	V	V
IV	1092548	T	1.000000	INTERG
IV	1092566	T	1.000000	INTERG
IV	1104896	C	1.000000	NS	YDR318W	380	TCG	380	W	S
IV	1107079	G	1.000000	S	YDR320C	341	AAC	341	N	N
IV	1107733	A	1.000000	S	YDR320C	123	TAT	123	Y	Y
IV	1115394	T	1.000000	NS	YDR324C	457	GAT	457	G	D
IV	1117044	A	1.000000	INTERG
IV	1119554	G	1.000000	NS	YDR325W	810	AGT	810	T	S
IV	1120456	G	1.000000	INTERG
IV	1123430	C	1.000000	NS	YDR326C	499	AGG	499	M	R
IV	1127262	G	1.000000	NS	YDR329C	112	CCT	112	S	P
IV	1138235	A	1.000000	S	YDR334W	768	GCA	768	A	A
IV	1154148	C	1.000000	INTERG
IV	1154160	G	1.000000	INTERG
IV	1163316	C	0.468447	NS	YDR345C	449	GTT	449	I	V
IV	1163458	A	0.215199	S	YDR345C	401	TAT	401	Y	Y
IV	1169001	C	1.000000	INTERG
IV	1172605	A	1.000000	NS	YDR349C	524	AGT	524	R	S
IV	1175285	G	0.216413	INTERG
IV	1187273	T	1.000000	NS	YDR356W	389	CAT	389	Q	H
IV	1194552	T	0.284119	NS	YDR359C	111	AAA	111	N	K
IV	1200633	A	1.000000	INTERG
IV	1213932	G	1.000000	NS	YDR368W	10	GGT	10	A	G
IV	1220178	G	1.000000	NS	YDR371W	256	GAA	256	K	E
IV	1220405	G	1.000000	S	YDR371W	331	GGG	331	G	G
IV	1220697	A	1.000000	NS	YDR371W	429	ATC	429	V	I
IV	1220957	A	1.000000	INTERG
IV	1221065	A	1.000000	INTERG
IV	1222379	A	1.000000	INTERG
IV	1222532	T	1.000000	INTERG
IV	1223971	A	1.000000	NS	YDR374C	142	TCT	142	A	S
IV	1224090	C	1.000000	NS	YDR374C	102	GGC	102	D	G
IV	1224152	A	1.000000	S	YDR374C	81	CAT	81	H	H
IV	1224397	C	1.000000	INTERG
IV	1224509	G	1.000000	INTERG
IV	1225163	T	1.000000	INTERG
IV	1225630	G	1.000000	S	YDR375C	303	CTA	303	L	L
IV	1226443	A	1.000000	NS	YDR375C	32	TAC	32	D	Y
IV	1231711	C	1.000000	NS	YDR379W	515	GAC	515	E	D
IV	1235582	A	1.000000	S	YDR380W	455	GCA	455	A	A
IV	1237546	A	1.000000	NS	YDR381W	330	GAC	330	V	D
IV	1239026	G	1.000000	INTERG
IV	1240617	T	1.000000	S	YDR383C	20	CTA	20	L	L
IV	1252116	G	1.000000	INTERG
IV	1259529	C	1.000000	S	YDR392W	278	TTC	278	F	F
IV	1278950	G	1.000000	INTERG
IV	1283787	C	1.000000	NS	YDR406W	1526	AAC	1526	K	N
IV	1286467	C	1.000000	NS	YDR407C	491	TGT	491	Y	C
IV	1291676	T	1.000000	S	YDR409W	757	ACT	757	T	T
IV	1297616	G	1.000000	S	YDR415C	182	AAC	182	N	N
IV	1298144	G	1.000000	S	YDR415C	6	CTC	6	L	L
IV	1298262	G	1.000000	INTERG
IV	1299320	T	1.000000	NS	YDR416W	297	TTA	297	I	L
IV	1324809	T	1.000000	NS	YDR429C	165	ATT	165	V	I
IV	1327151	A	1.000000	NS	YDR430C	440	TTT	440	L	F
IV	1334424	T	1.000000	INTERG
IV	1334894	G	1.000000	NS	YDR436W	25	AGG	25	K	R
IV	1340419	C	1.000000	S	YDR439W	248	CGC	248	R	R
IV	1346251	C	1.000000	NS	YDR443C	1230	GTG	1230	M	V
IV	1346588	A	1.000000	S	YDR443C	1117	TTT	1117	F	F
IV	1362495	A	1.000000	INTERG
IV	1364176	T	1.000000	S	YDR452W	433	AAT	433	N	N
IV	1364465	T	1.000000	S	YDR452W	530	TTA	530	L	L
IV	1365330	A	1.000000	S	YDR453C	111	GAT	111	D	D
IV	1365910	G	1.000000	INTERG
IV	1366750	A	1.000000	S	YDR454C	26	TAT	26	Y	Y
IV	1368825	T	1.000000	S	YDR456W	447	GCT	447	A	A
IV	1374130	A	1.000000	S	YDR457W	1447	ATA	1447	I	I
IV	1375853	A	1.000000	NS	YDR457W	2022	AAC	2022	D	N
IV	1387061	C	1.000000	S	YDR463W	82	GTC	82	V	V
IV	1387313	T	1.000000	S	YDR463W	166	GAT	166	D	D
IV	1387436	C	1.000000	S	YDR463W	207	GGC	207	G	G
IV	1396254	C	1.000000	S	YDR466W	378	GGC	378	G	G
IV	1403357	T	1.000000	S	YDR472W	12	GAT	12	D	D
IV	1404257	A	1.000000	INTERG
IV	1405366	G	1.000000	S	YDR473C	163	AAC	163	N	N
IV	1405625	T	1.000000	NS	YDR473C	77	GAC	77	G	D
IV	1426442	A	1.000000	S	YDR485C	256	TTG	256	L	L
IV	1429285	G	1.000000	NS	YDR488C	502	CCA	502	L	P
IV	1429316	G	1.000000	NS	YDR488C	492	CAA	492	K	Q
IV	1429599	A	1.000000	S	YDR488C	397	TAT	397	Y	Y
IV	1429971	G	1.000000	NS	YDR488C	273	TTC	273	L	F
IV	1430469	G	1.000000	S	YDR488C	107	ACC	107	T	T
IV	1431080	C	1.000000	NS	YDR489W	23	AAC	23	K	N
IV	1431902	C	1.000000	INTERG
IV	1432285	C	1.000000	NS	YDR490C	662	GTA	662	L	V
IV	1432429	G	1.000000	NS	YDR490C	614	CGG	614	W	R
IV	1432529	A	1.000000	NS	YDR490C	580	GAT	580	E	D
IV	1432697	C	1.000000	S	YDR490C	524	AAG	524	K	K
IV	1434092	C	1.000000	S	YDR490C	59	GCG	59	A	A
IV	1434291	G	1.000000	INTERG
IV	1434457	C	1.000000	INTERG
IV	1436292	A	1.000000	NS	YDR493W	26	ACT	26	A	T
IV	1437691	T	1.000000	S	YDR494W	254	TTT	254	F	F
IV	1438464	G	1.000000	NS	YDR495C	896	ACA	896	I	T
IV	1438494	C	1.000000	NS	YDR495C	886	AGC	886	N	S
IV	1438565	C	1.000000	S	YDR495C	862	ACG	862	T	T
IV	1439164	A	1.000000	NS	YDR495C	663	TTT	663	L	F
IV	1439175	C	1.000000	NS	YDR495C	659	CGT	659	H	R
IV	1439525	C	1.000000	S	YDR495C	542	AAG	542	K	K
IV	1439701	T	1.000000	NS	YDR495C	484	ATC	484	V	I
IV	1439830	A	1.000000	S	YDR495C	441	TTG	441	L	L
IV	1439872	G	1.000000	NS	YDR495C	427	CAA	427	E	Q
IV	1439889	A	1.000000	NS	YDR495C	421	ATT	421	N	I
IV	1439891	G	1.000000	S	YDR495C	420	ACC	420	T	T
IV	1439906	G	1.000000	S	YDR495C	415	TCC	415	S	S
IV	1439972	A	1.000000	S	YDR495C	393	CCT	393	P	P
IV	1440026	A	1.000000	S	YDR495C	375	CCT	375	P	P
IV	1440349	A	1.000000	NS	YDR495C	268	TTA	268	V	L
IV	1440506	G	1.000000	S	YDR495C	215	TTC	215	F	F
IV	1440716	G	1.000000	S	YDR495C	145	ATC	145	I	I
IV	1440942	C	1.000000	NS	YDR495C	70	CGG	70	Q	R
IV	1441730	C	1.000000	S	YDR496C	558	GCG	558	A	A
IV	1441760	G	1.000000	S	YDR496C	548	CAC	548	H	H
IV	1441950	T	1.000000	NS	YDR496C	485	AAC	485	S	N
IV	1442375	G	1.000000	S	YDR496C	343	CAC	343	H	H
IV	1442387	A	1.000000	S	YDR496C	339	ATT	339	I	I
IV	1442606	G	1.000000	S	YDR496C	266	TTC	266	F	F
IV	1442669	G	1.000000	S	YDR496C	245	GTC	245	V	V
IV	1442774	T	1.000000	S	YDR496C	210	TTA	210	L	L
IV	1442806	A	1.000000	S	YDR496C	200	TTA	200	L	L
IV	1442843	C	1.000000	S	YDR496C	187	GAG	187	E	E
IV	1443122	A	1.000000	S	YDR496C	94	GAT	94	D	D
IV	1443138	C	1.000000	NS	YDR496C	89	GGG	89	E	G
IV	1443154	T	1.000000	NS	YDR496C	84	AAA	84	E	K
IV	1443293	A	1.000000	NS	YDR496C	37	GAT	37	E	D
IV	1443444	G	1.000000	INTERG
IV	1443509	G	1.000000	INTERG
IV	1443800	C	1.000000	S	YDR497C	556	AAG	556	K	K
IV	1443836	G	1.000000	S	YDR497C	544	ACC	544	T	T
IV	1443906	A	1.000000	NS	YDR497C	521	TTC	521	C	F
IV	1443911	T	1.000000	S	YDR497C	519	TTA	519	L	L
IV	1444256	T	1.000000	S	YDR497C	404	TTA	404	L	L
IV	1444337	A	1.000000	S	YDR497C	377	ATT	377	I	I
IV	1444364	G	1.000000	S	YDR497C	368	GGC	368	G	G
IV	1444709	C	1.000000	S	YDR497C	253	CTG	253	L	L
IV	1444711	A	1.000000	S	YDR497C	253	TTA	253	L	L
IV	1444817	G	1.000000	S	YDR497C	217	ACC	217	T	T
IV	1446578	G	1.000000	S	YDR498C	139	TAC	139	Y	Y
IV	1447282	T	1.000000	INTERG
IV	1447474	G	1.000000	INTERG
IV	1447682	A	1.000000	INTERG
IV	1448315	A	1.000000	S	YDR499W	162	TCA	162	S	S
IV	1451277	T	1.000000	INTERG
IV	1457184	T	1.000000	S	YDR505C	679	TTA	679	L	L
IV	1473825	G	1.000000	NS	YDR515W	133	GCA	133	T	A
IV	1473838	A	1.000000	NS	YDR515W	137	AAT	137	S	N
IV	1474141	C	1.000000	NS	YDR515W	238	CCA	238	Q	P
IV	1480211	T	1.000000	INTERG
IV	1488447	C	1.000000	NS	YDR524C	182	GCT	182	S	A
IV	1496034	G	1.000000	INTERG
IV	1509960	C	1.000000	INTERG
IV	1510040	T	1.000000	INTERG
IV	1511227	T	1.000000	NS	YDR537C	79	ACC	79	A	T
IV	1511261	C	1.000000	S	YDR537C	67	GAG	67	E	E
IV	1512432	T	1.000000	S	YDR539W	113	CCT	113	P	P
IV	1512633	C	1.000000	S	YDR539W	180	GAC	180	D	D
IV	1512804	A	1.000000	S	YDR539W	237	TCA	237	S	S
IV	1514209	G	1.000000	INTERG
IV	1515237	T	1.000000	INTERG
IV	1515618	C	1.000000	INTERG
IV	1515986	T	1.000000	INTERG
IV	1516127	G	1.000000	INTERG
IV	1516772	T	1.000000	INTERG
IV	1517222	T	1.000000	NS	YDR540C	152	ACT	152	A	T
IV	1521043	T	1.000000	INTERG
IV	1522539	C	1.000000	INTERG
IV	1522649	G	1.000000	INTERG
IV	1524126	A	1.000000	INTERG
IV	1524247	A	1.000000	INTERG
IV	1524260	C	1.000000	INTERG
IV	1524284	T	1.000000	INTERG
IV	1524299	A	1.000000	INTERG
IV	1524470	G	1.000000	INTERG
IV	1524478	A	1.000000	INTERG
IV	1524489	A	1.000000	INTERG
IV	1524506	T	1.000000	INTERG
IV	1524526	G	1.000000	INTERG
IV	1524542	T	1.000000	INTERG
IV	1524558	G	1.000000	INTERG
IV	1524564	A	1.000000	INTERG
IV	1524569	A	1.000000	INTERG
IV	1524591	A	0.221957	INTERG
IV	1524689	A	0.373065	NS	YDR543C	82	TTA	82	S	L
IV	1524697	G	0.274348	S	YDR543C	79	ACC	79	T	T
IV	1524700	T	0.280202	S	YDR543C	78	ATA	78	I	I
IV	1524706	A	0.398706	S	YDR543C	76	GCT	76	A	A
IV	1524707	A	0.720209	NS	YDR543C	76	GTC	76	A	V
IV	1524717	G	0.400138	NS	YDR543C	73	CAC	73	Y	H
IV	1524723	T	0.221849	NS	YDR543C	71	ATT	71	F	I
IV	1524740	T	0.283850	NS	YDR543C	65	CAT	65	R	H
IV	1524974	G	1.000000	INTERG
IV	1525003	C	0.225723	INTERG
IV	1525023	T	0.213601	INTERG
IX	20548	G	1.000000	INTERG
IX	25239	C	0.220623	NS	YIL169C	290	GCT	290	S	A
IX	25594	G	0.256214	S	YIL169C	171	TCC	171	S	S
IX	25770	C	0.793997	NS	YIL169C	113	GCT	113	S	A
IX	25867	T	1.000000	S	YIL169C	80	TCA	80	S	S
IX	25935	C	1.000000	NS	YIL169C	58	GCA	58	T	A
IX	26010	G	0.213216	NS	YIL169C	33	CCA	33	S	P
IX	26016	T	0.207016	NS	YIL169C	31	ACA	31	S	T
IX	26017	A	0.207033	S	YIL169C	30	ACT	30	T	T
IX	26026	T	0.288995	NS	YIL169C	27	AGA	27	S	R
IX	26027	G	0.294052	NS	YIL169C	27	ACC	27	S	T
IX	26028	G	0.295099	NS	YIL169C	27	CGC	27	S	R
IX	26041	T	0.369780	S	YIL169C	22	TTA	22	L	L
IX	26043	G	0.363477	S	YIL169C	22	CTG	22	L	L
IX	26045	A	0.365341	NS	YIL169C	21	GTA	21	A	V
IX	26056	A	0.373263	S	YIL169C	17	TAT	17	Y	Y
IX	26065	T	0.383484	S	YIL169C	14	TTA	14	L	L
IX	26083	A	0.278881	S	YIL169C	8	TTT	8	F	F
IX	26086	C	0.271041	S	YIL169C	7	AAG	7	K	K
IX	26089	A	0.265275	S	YIL169C	6	AAT	6	N	N
IX	26092	A	0.253472	NS	YIL169C	5	TTT	5	L	F
IX	26095	G	0.254869	S	YIL169C	4	CGC	4	R	R
IX	26667	C	1.000000	INTERG
IX	36103	A	1.000000	INTERG
IX	36687	G	1.000000	INTERG
IX	41820	T	1.000000	INTERG
IX	41898	C	1.000000	NS	YIL159W	25	GCC	25	V	A
IX	45376	A	1.000000	S	YIL159W	1184	GTA	1184	V	V
IX	46340	C	1.000000	NS	YIL158W	47	ACG	47	M	T
IX	47647	T	1.000000	NS	YIL156W-A	119	TTT	119	S	F
IX	47662	T	1.000000	NS	YIL156W-A	124	CTA	124	Q	L
IX	47680	G	1.000000	NS	YIL156W-A	130	AGC	130	N	S
IX	49121	T	1.000000	NS	YIL156W	344	GTA	344	A	V
IX	49708	G	1.000000	NS	YIL156W	540	GAT	540	H	D
IX	51388	G	1.000000	INTERG
IX	51424	C	1.000000	INTERG
IX	57578	T	1.000000	S	YIL151C	1039	ACA	1039	T	T
IX	58928	C	1.000000	NS	YIL151C	589	AAG	589	N	K
IX	60132	T	1.000000	NS	YIL151C	188	GAT	188	A	D
IX	62935	G	1.000000	INTERG
IX	68615	C	1.000000	INTERG
IX	69818	C	1.000000	S	YIL147C	1212	GCG	1212	A	A
IX	72971	A	1.000000	S	YIL147C	161	ACT	161	T	T
IX	73950	C	1.000000	INTERG
IX	74935	G	1.000000	NS	YIL146C	280	CCA	280	Q	P
IX	75309	T	1.000000	S	YIL146C	155	CAA	155	Q	Q
IX	76394	A	1.000000	NS	YIL145C	297	CTC	297	P	L
IX	81995	A	1.000000	S	YIL143C	349	AAT	349	N	N
IX	84696	T	1.000000	S	YIL142W	465	AAT	465	N	N
IX	87121	A	1.000000	NS	YIL140W	586	ACT	586	A	T
IX	87581	G	1.000000	NS	YIL140W	739	AGG	739	T	R
IX	87823	G	1.000000	NS	YIL140W	820	GCA	820	P	A
IX	88210	C	1.000000	S	YIL139C	169	GCG	169	A	A
IX	101027	A	1.000000	S	YIL131C	403	GCT	403	A	A
IX	103994	G	1.000000	NS	YIL130W	405	GCA	405	T	A
IX	105320	G	0.262386	NS	YIL130W	847	GAC	847	N	D
IX	105332	G	0.260695	NS	YIL130W	851	GAC	851	N	D
IX	105335	A	0.443048	NS	YIL130W	852	AAC	852	D	N
IX	105342	G	0.210134	NS	YIL130W	854	AGC	854	N	S
IX	105352	C	0.541969	S	YIL130W	857	AAC	857	N	N
IX	105355	C	0.405870	S	YIL130W	858	AAC	858	N	N
IX	105358	C	0.608061	S	YIL130W	859	AAC	859	N	N
IX	105361	C	0.458617	S	YIL130W	860	AAC	860	N	N
IX	105366	T	0.208505	NS	YIL130W	862	ATT	862	N	I
IX	105370	C	0.629910	S	YIL130W	863	AAC	863	N	N
IX	105375	T	0.212644	NS	YIL130W	865	ATT	865	N	I
IX	105376	C	0.500705	S	YIL130W	865	AAC	865	N	N
IX	119182	A	1.000000	S	YIL126W	397	AAA	397	K	K
IX	121004	G	1.000000	NS	YIL126W	1005	GAA	1005	Q	E
IX	121269	A	1.000000	NS	YIL126W	1093	AAG	1093	R	K
IX	122282	T	1.000000	INTERG
IX	129937	A	1.000000	INTERG
IX	132718	A	1.000000	NS	YIL121W	159	ATA	159	L	I
IX	133368	T	1.000000	S	YIL121W	375	GGT	375	G	G
IX	140111	T	1.000000	S	YIL118W	120	GGT	120	G	G
IX	140614	G	1.000000	NS	YIL117C	319	TCA	319	*	S
IX	144699	T	1.000000	NS	YIL115C	1337	CAA	1337	H	Q
IX	144955	G	1.000000	NS	YIL115C	1252	GCG	1252	V	A
IX	146928	T	0.698180	S	YIL115C	594	GAA	594	E	E
IX	147063	T	0.240865	S	YIL115C	549	GCA	549	A	A
IX	150327	G	1.000000	INTERG
IX	154510	G	1.000000	S	YIL112W	972	AAG	972	K	K
IX	154735	C	1.000000	S	YIL112W	1047	CCC	1047	P	P
IX	155581	C	1.000000	S	YIL111W	120	ATC	120	I	I
IX	158904	C	1.000000	NS	YIL109C	421	AGT	421	N	S
IX	163793	G	1.000000	NS	YIL107C	657	CTT	657	F	L
IX	168739	T	1.000000	S	YIL105C	301	AGA	301	R	R
IX	177254	A	1.000000	INTERG
IX	178365	T	1.000000	NS	YIL099W	121	ATG	121	T	M
IX	178843	G	1.000000	S	YIL099W	280	GCG	280	A	A
IX	183576	C	1.000000	INTERG
IX	185737	A	1.000000	NS	YIL095W	601	AAA	601	E	K
IX	197446	A	1.000000	INTERG
IX	201402	C	1.000000	S	YIL085C	214	AGG	214	R	R
IX	212273	G	1.000000	INTERG
IX	213938	A	1.000000	S	YIL078W	480	GAA	480	E	E
IX	215997	G	1.000000	INTERG
IX	216129	G	1.000000	INTERG
IX	217389	G	1.000000	S	YIL076W	244	TTG	244	L	L
IX	217612	A	1.000000	INTERG
IX	232692	C	1.000000	INTERG
IX	237295	C	1.000000	NS	YIL067C	156	GTT	156	I	V
IX	237441	C	1.000000	NS	YIL067C	107	AGA	107	T	R
IX	237799	C	1.000000	NS	YIL066W-A	145	ACT	145	N	T
IX	237829	C	1.000000	INTERG
IX	238849	A	1.000000	S	YIL066C	620	TGT	620	C	C
IX	239011	G	1.000000	S	YIL066C	566	TCC	566	S	S
IX	239176	G	1.000000	S	YIL066C	511	GGC	511	G	G
IX	239299	C	1.000000	S	YIL066C	470	TTG	470	L	L
IX	239431	G	1.000000	S	YIL066C	426	AAC	426	N	N
IX	239653	T	1.000000	S	YIL066C	352	TCA	352	S	S
IX	239659	T	1.000000	S	YIL066C	350	TTA	350	L	L
IX	243567	G	1.000000	NS	YIL063C	60	CAG	60	E	Q
IX	244582	A	1.000000	INTERG
IX	245626	T	0.249164	INTERG
IX	246492	C	1.000000	NS	YIL060W	34	ACT	34	N	T
IX	246495	A	1.000000	NS	YIL060W	35	AAT	35	I	N
IX	248942	T	1.000000	INTERG
IX	249562	C	1.000000	INTERG
IX	249795	C	1.000000	INTERG
IX	250484	G	1.000000	NS	YIL056W	165	AGG	165	M	R
IX	250581	C	1.000000	S	YIL056W	197	GAC	197	D	D
IX	251030	T	1.000000	NS	YIL056W	347	GTG	347	A	V
IX	256728	T	1.000000	S	YIL052C	112	CCA	112	P	P
IX	258536	C	1.000000	INTERG
IX	258755	A	1.000000	INTERG
IX	268576	C	1.000000	INTERG
IX	271263	G	1.000000	NS	YIL045W	35	GTA	35	I	V
IX	280080	G	1.000000	INTERG
IX	280357	C	1.000000	NS	YIL038C	766	GTG	766	L	V
IX	280761	C	1.000000	NS	YIL038C	631	AGA	631	K	R
IX	281043	C	1.000000	NS	YIL038C	537	AGG	537	M	R
IX	283896	A	1.000000	S	YIL037C	368	AAT	368	N	N
IX	284057	T	1.000000	NS	YIL037C	315	AGT	315	C	S
IX	288084	T	1.000000	S	YIL035C	275	ACA	275	T	T
IX	298825	G	1.000000	S	YIL030C	395	AAC	395	N	N
IX	300695	T	1.000000	INTERG
IX	303741	T	1.000000	NS	YIL027C	122	ATT	122	V	I
IX	305977	T	1.000000	S	YIL026C	651	ACA	651	T	T
IX	306076	C	1.000000	S	YIL026C	618	CAG	618	Q	Q
IX	306340	G	1.000000	S	YIL026C	530	TTC	530	F	F
IX	306550	G	1.000000	S	YIL026C	460	CGC	460	R	R
IX	307120	G	1.000000	S	YIL026C	270	AAC	270	N	N
IX	307153	T	1.000000	S	YIL026C	259	TCA	259	S	S
IX	307231	A	1.000000	S	YIL026C	233	CCT	233	P	P
IX	307291	A	1.000000	S	YIL026C	213	CAT	213	H	H
IX	307321	G	1.000000	S	YIL026C	203	ATC	203	I	I
IX	307366	A	1.000000	S	YIL026C	188	CAT	188	H	H
IX	307639	T	1.000000	S	YIL026C	97	CAA	97	Q	Q
IX	307735	A	1.000000	S	YIL026C	65	GAT	65	D	D
IX	307741	G	1.000000	S	YIL026C	63	TAC	63	Y	Y
IX	307880	G	1.000000	NS	YIL026C	17	ACT	17	I	T
IX	307943	A	1.000000	INTERG
IX	307976	C	1.000000	INTERG
IX	308167	A	1.000000	INTERG
IX	308369	T	1.000000	S	YIL025C	69	GAA	69	E	E
IX	308383	T	1.000000	NS	YIL025C	65	ACT	65	A	T
IX	308474	T	1.000000	S	YIL025C	34	GTA	34	V	V
IX	309123	T	1.000000	NS	YIL024C	17	ACC	17	S	T
IX	309204	C	1.000000	INTERG
IX	309221	C	1.000000	INTERG
IX	309436	T	1.000000	NS	YIL023C	331	ATC	331	V	I
IX	310576	A	1.000000	INTERG
IX	310807	T	1.000000	INTERG
IX	310816	T	1.000000	INTERG
IX	310926	C	1.000000	INTERG
IX	311489	T	1.000000	S	YIL022W	109	TTG	109	L	L
IX	311518	C	1.000000	S	YIL022W	118	CAC	118	H	H
IX	311545	G	1.000000	S	YIL022W	127	GAG	127	E	E
IX	311852	A	1.000000	NS	YIL022W	230	ATG	230	V	M
IX	311950	G	1.000000	S	YIL022W	262	GGG	262	G	G
IX	311953	G	1.000000	S	YIL022W	263	GGG	263	G	G
IX	312013	T	1.000000	S	YIL022W	283	ACT	283	T	T
IX	312034	T	1.000000	S	YIL022W	290	ACT	290	T	T
IX	312474	G	1.000000	INTERG
IX	312591	T	1.000000	INTERG
IX	312613	T	1.000000	INTERG
IX	313898	A	1.000000	NS	YIL020C-A	52	TAC	52	H	Y
IX	314113	A	1.000000	S	YIL020C	236	TTT	236	F	F
IX	314131	C	1.000000	S	YIL020C	230	GGG	230	G	G
IX	314474	G	1.000000	NS	YIL020C	116	TCA	116	L	S
IX	314695	C	1.000000	S	YIL020C	42	TCG	42	S	S
IX	314742	C	1.000000	NS	YIL020C	27	GAG	27	K	E
IX	314767	T	1.000000	S	YIL020C	18	ATA	18	I	I
IX	315075	G	1.000000	INTERG
IX	315079	G	1.000000	INTERG
IX	315261	G	1.000000	NS	YIL019W	57	GAT	57	H	D
IX	315368	C	1.000000	S	YIL019W	92	ACC	92	T	T
IX	315443	A	1.000000	S	YIL019W	117	TTA	117	L	L
IX	315641	C	1.000000	S	YIL019W	183	ACC	183	T	T
IX	315783	T	1.000000	S	YIL019W	231	TTG	231	L	L
IX	315806	C	1.000000	S	YIL019W	238	ATC	238	I	I
IX	315884	G	1.000000	S	YIL019W	264	CTG	264	L	L
IX	315923	C	1.000000	S	YIL019W	277	TCC	277	S	S
IX	316019	C	1.000000	S	YIL019W	309	AGC	309	S	S
IX	316046	G	1.000000	S	YIL019W	318	GGG	318	G	G
IX	316055	C	1.000000	S	YIL019W	321	GTC	321	V	V
IX	316163	G	1.000000	INTERG
IX	316207	T	1.000000	INTERG
IX	319719	A	1.000000	NS	YIL017C	416	GTA	416	A	V
IX	322905	C	1.000000	S	YIL015W	188	CCC	188	P	P
IX	325988	T	1.000000	INTERG
IX	327000	G	1.000000	NS	YIL014W	300	GCA	300	T	A
IX	336527	G	1.000000	INTERG
IX	339383	G	1.000000	NS	YIL009W	14	GAT	14	N	D
IX	339853	C	1.000000	S	YIL009W	170	GTC	170	V	V
IX	341143	T	1.000000	S	YIL009W	600	GGT	600	G	G
IX	342862	C	1.000000	INTERG
IX	348652	C	1.000000	INTERG
IX	349076	G	1.000000	INTERG
IX	349097	T	1.000000	INTERG
IX	349116	C	1.000000	INTERG
IX	354754	T	1.000000	NS	YIL001W	272	GTT	272	A	V
IX	356138	C	1.000000	INTERG
IX	356854	G	1.000000	NS	YIR001C	14	AAC	14	K	N
IX	360067	G	1.000000	S	YIR002C	110	GGC	110	G	G
IX	362255	A	1.000000	S	YIR003W	457	GCA	457	A	A
IX	363069	A	1.000000	INTERG
IX	365623	T	1.000000	NS	YIR006C	1429	GAC	1429	G	D
IX	365655	T	1.000000	S	YIR006C	1418	GCA	1418	A	A
IX	365725	A	1.000000	NS	YIR006C	1395	GTT	1395	A	V
IX	368366	T	1.000000	NS	YIR006C	515	AGA	515	G	R
IX	370388	A	1.000000	INTERG
IX	370396	G	1.000000	INTERG
IX	372481	G	1.000000	NS	YIR007W	593	AGA	593	K	R
IX	372491	G	1.000000	S	YIR007W	596	ACG	596	T	T
IX	372590	A	1.000000	NS	YIR007W	629	CAA	629	H	Q
IX	372678	A	1.000000	NS	YIR007W	659	AAA	659	Q	K
IX	375913	C	1.000000	S	YIR010W	161	ACC	161	T	T
IX	375934	C	1.000000	S	YIR010W	168	CCC	168	P	P
IX	382705	C	1.000000	NS	YIR016W	26	GAC	26	E	D
IX	383846	C	1.000000	NS	YIR017C	92	GAA	92	K	E
IX	384383	T	1.000000	INTERG
IX	386249	G	1.000000	INTERG
IX	389280	T	1.000000	INTERG
IX	391102	A	0.719133	S	YIR019C	858	ACT	858	T	T
IX	391105	A	0.737547	S	YIR019C	857	TCT	857	S	S
IX	391153	A	0.223770	S	YIR019C	841	ACT	841	T	T
IX	391282	G	1.000000	S	YIR019C	798	TCC	798	S	S
IX	391516	T	1.000000	S	YIR019C	720	GCA	720	A	A
IX	391804	T	0.203143	S	YIR019C	624	GCA	624	A	A
IX	391837	A	1.000000	S	YIR019C	613	ACT	613	T	T
IX	391885	C	0.232302	S	YIR019C	597	CCG	597	P	P
IX	391888	A	0.462553	S	YIR019C	596	GTT	596	V	V
IX	391889	G	0.494731	NS	YIR019C	596	GCA	596	V	A
IX	391930	C	0.221151	S	YIR019C	582	CCG	582	P	P
IX	391934	G	0.366843	NS	YIR019C	581	GCG	581	V	A
IX	391990	G	0.212822	S	YIR019C	562	ACC	562	T	T
IX	393403	T	1.000000	S	YIR019C	91	AAA	91	K	K
IX	393922	T	1.000000	INTERG
IX	394427	T	1.000000	NS	YIR020C	44	CAC	44	R	H
IX	394916	G	1.000000	INTERG
IX	395969	T	1.000000	INTERG
IX	396186	G	1.000000	INTERG
IX	396307	A	1.000000	INTERG
IX	397027	T	1.000000	INTERG
IX	397632	A	1.000000	S	YIR020C-B	106	CTT	106	L	L
IX	398246	C	1.000000	NS	YIR021W	318	GCT	318	V	A
IX	398250	T	1.000000	S	YIR021W	319	GAT	319	D	D
IX	398265	T	1.000000	S	YIR021W	324	GAT	324	D	D
IX	398286	T	1.000000	S	YIR021W	331	GGT	331	G	G
IX	399384	A	1.000000	INTERG
IX	399393	T	1.000000	INTERG
IX	399396	A	1.000000	INTERG
IX	399404	A	1.000000	INTERG
IX	399517	T	1.000000	INTERG
IX	399532	A	1.000000	INTERG
IX	399838	G	1.000000	NS	YIR023W	21	AGC	21	T	S
IX	401177	G	1.000000	NS	YIR023W	467	TGG	467	C	W
IX	402516	A	1.000000	NS	YIR023W	914	ACT	914	A	T
IX	404274	G	1.000000	NS	YIR025W	206	GGT	206	S	G
IX	405135	T	1.000000	NS	YIR026C	278	GAA	278	A	E
IX	406955	C	1.000000	NS	YIR027C	230	GAT	230	N	D
IX	407373	G	1.000000	S	YIR027C	90	GCC	90	A	A
IX	407902	T	1.000000	INTERG
IX	410273	C	1.000000	S	YIR028W	602	GTC	602	V	V
IX	413937	A	1.000000	NS	YIR031C	248	GTA	248	G	V
IX	414086	A	1.000000	S	YIR031C	198	TCT	198	S	S
IX	416075	T	1.000000	INTERG
IX	420595	A	1.000000	NS	YIR034C	48	TTT	48	I	F
IX	422857	T	1.000000	S	YIR036C	3	AAA	3	K	K
IX	422867	C	1.000000	NS	YIR036W-A	78	ACC	78	I	T
IX	423536	G	1.000000	NS	YIR037W	137	GAA	137	K	E
IX	423822	T	1.000000	NS	YIR038C	231	GAT	231	G	D
IX	426443	T	1.000000	INTERG
IX	426750	T	1.000000	INTERG
IX	428071	A	1.000000	INTERG
IX	428674	C	1.000000	INTERG
IX	429541	A	1.000000	INTERG
IX	430769	A	1.000000	NS	YIR039C	448	ATC	448	T	I
IX	431040	A	1.000000	NS	YIR039C	358	TAT	358	D	Y
IX	433653	G	0.375336	NS	YIR040C	23	TTC	23	L	F
IX	433660	G	0.392807	NS	YIR040C	21	ACT	21	I	T
IX	433765	C	1.000000	INTERG
IX	433783	T	1.000000	INTERG
IX	433814	A	1.000000	INTERG
IX	434222	C	1.000000	S	YIR041W	98	GTC	98	V	V
IX	434276	T	1.000000	S	YIR041W	116	GAT	116	D	D
IX	434374	G	1.000000	INTERG
IX	434422	C	1.000000	INTERG
IX	434452	A	1.000000	INTERG
IX	434462	C	1.000000	INTERG
IX	434505	T	1.000000	INTERG
IX	434537	A	1.000000	INTERG
IX	434723	T	1.000000	INTERG
IX	434885	C	1.000000	INTERG
IX	434941	A	1.000000	INTERG
IX	434955	A	1.000000	INTERG
IX	434988	G	1.000000	INTERG
IX	435027	T	1.000000	INTERG
IX	435088	C	1.000000	INTERG
IX	435148	G	1.000000	INTERG
IX	435239	C	1.000000	INTERG
IX	435252	T	1.000000	INTERG
IX	435265	C	1.000000	INTERG
IX	435321	A	1.000000	S	YIR042C	221	GGT	221	G	G
IX	435540	G	1.000000	S	YIR042C	148	CTC	148	L	L
IX	435762	G	1.000000	S	YIR042C	74	TAC	74	Y	Y
IX	435774	A	1.000000	S	YIR042C	70	AAT	70	N	N
IX	435824	T	1.000000	NS	YIR042C	54	AAG	54	E	K
IX	435827	C	1.000000	NS	YIR042C	53	GGT	53	S	G
IX	435847	A	1.000000	NS	YIR042C	46	TTG	46	S	L
IX	435856	T	1.000000	NS	YIR042C	43	AAA	43	R	K
IX	435967	T	1.000000	NS	YIR042C	6	AAA	6	I	K
IX	435996	C	1.000000	INTERG
IX	436015	A	1.000000	INTERG
IX	436044	C	1.000000	INTERG
IX	436147	C	1.000000	INTERG
IX	436215	T	1.000000	INTERG
IX	436228	T	1.000000	INTERG
IX	436329	T	1.000000	INTERG
IX	436350	T	1.000000	INTERG
IX	436360	A	1.000000	INTERG
IX	436394	G	1.000000	INTERG
IX	436520	A	1.000000	INTERG
IX	436531	T	1.000000	INTERG
IX	436631	A	1.000000	INTERG
IX	436717	G	1.000000	INTERG
IX	436722	C	1.000000	INTERG
IX	436735	T	1.000000	INTERG
IX	436741	A	1.000000	INTERG
IX	436815	A	1.000000	INTERG
IX	436857	A	1.000000	INTERG
IX	436908	G	1.000000	INTERG
IX	436953	T	1.000000	INTERG
IX	436993	A	1.000000	INTERG
IX	437058	T	1.000000	INTERG
IX	437068	A	1.000000	INTERG
IX	437078	T	1.000000	INTERG
IX	437140	T	1.000000	INTERG
IX	437157	G	1.000000	INTERG
IX	437523	C	0.264987	INTERG
IX	437853	C	1.000000	INTERG
IX	437889	A	1.000000	INTERG
IX	437894	C	1.000000	INTERG
IX	437902	A	1.000000	INTERG
IX	437915	A	1.000000	INTERG
IX	437919	A	1.000000	INTERG
IX	437935	C	1.000000	INTERG
IX	437939	A	1.000000	INTERG
IX	438915	T	1.000000	INTERG
IX	438930	C	0.264162	INTERG
IX	438951	G	1.000000	INTERG
IX	438952	C	0.640159	INTERG
IX	438971	C	0.543518	INTERG
IX	438972	A	0.456433	INTERG
IX	438992	G	0.276416	INTERG
IX	438993	G	0.298621	INTERG
IX	439005	T	1.000000	INTERG
IX	439007	A	1.000000	INTERG
IX	439011	T	1.000000	INTERG
IX	439158	G	1.000000	INTERG
IX	439160	G	1.000000	INTERG
IX	439163	T	1.000000	INTERG
IX	439179	C	1.000000	INTERG
IX	439186	T	1.000000	INTERG
IX	439362	C	0.668146	INTERG
IX	439381	C	0.286058	INTERG
IX	439388	C	0.733475	INTERG
IX	439392	A	0.728558	INTERG
IX	439394	T	0.256147	INTERG
IX	439396	T	0.256202	INTERG
IX	439399	C	0.254270	INTERG
IX	439408	C	0.716434	INTERG
IX	439573	C	0.233465	INTERG
IX	439624	A	0.560705	INTERG
IX	439679	C	0.779328	INTERG
IX	439685	A	1.000000	INTERG
IX	439707	G	0.294581	INTERG
IX	439721	G	0.574922	INTERG
IX	439722	A	0.621765	INTERG
IX	439750	T	1.000000	INTERG
IX	439771	T	0.453147	INTERG
IX	439772	T	0.540773	INTERG
IX	439781	T	0.556769	INTERG
IX	439786	C	0.432209	INTERG
IX	439790	A	0.339542	INTERG
Mito	1737	T	1.000000	INTERG
Mito	2170	C	1.000000	INTERG
Mito	2319	T	1.000000	INTERG
Mito	2322	C	1.000000	INTERG
Mito	2329	A	1.000000	INTERG
Mito	2361	C	1.000000	INTERG
Mito	2465	T	1.000000	INTERG
Mito	2472	T	1.000000	INTERG
Mito	6553	T	1.000000	INTERG
Mito	8334	A	0.389226	INTERG
Mito	8335	A	0.283702	INTERG
Mito	8348	T	0.223943	INTERG
Mito	8366	A	0.602868	INTERG
Mito	8385	T	0.586520	INTERG
Mito	8386	T	0.275294	INTERG
Mito	8397	T	0.358766	INTERG
Mito	8405	A	0.333289	INTERG
Mito	9901	T	1.000000	INTERG
Mito	9939	A	1.000000	INTERG
Mito	9954	G	1.000000	INTERG
Mito	10085	T	1.000000	INTERG
Mito	10820	G	1.000000	INTERG
Mito	10823	A	1.000000	INTERG
Mito	10826	G	1.000000	INTERG
Mito	10834	A	1.000000	INTERG
Mito	12187	A	1.000000	INTERG
Mito	12194	G	1.000000	INTERG
Mito	12196	G	1.000000	INTERG
Mito	12630	T	0.368793	INTERG
Mito	12641	A	0.444360	INTERG
Mito	12643	T	0.453553	INTERG
Mito	12652	T	0.463488	INTERG
Mito	13967	A	1.000000	S	Q0045	50	GGA	50	G	G
Mito	13981	A	1.000000	NS	Q0045	55	TAT	55	F	Y
Mito	16861	C	1.000000	NS	Q0045	1015	TCG	1015	L	S
Mito	17675	C	1.000000	S	Q0045	1286	ATC	1286	I	I
Mito	18979	T	1.000000	NS	Q0045	1721	GTG	1721	E	V
Mito	18982	A	1.000000	NS	Q0045	1722	GAT	1722	V	D
Mito	18994	T	1.000000	NS	Q0045	1726	ATA	1726	K	I
Mito	19028	A	1.000000	S	Q0045	1737	AAA	1737	K	K
Mito	19034	A	1.000000	S	Q0045	1739	TAA	1739	*	*
Mito	19043	T	1.000000	NS	Q0045	1742	AAT	1742	K	N
Mito	19052	C	1.000000	S	Q0045	1745	ATC	1745	I	I
Mito	19059	A	1.000000	NS	Q0045	1748	AAA	1748	*	K
Mito	19072	T	1.000000	NS	Q0045	1752	ATT	1752	S	I
Mito	19077	A	1.000000	NS	Q0045	1754	AAC	1754	D	N
Mito	19079	T	1.000000	S	Q0045	1754	GAT	1754	D	D
Mito	19089	T	1.000000	S	Q0045	1758	TTG	1758	L	L
Mito	19092	A	1.000000	NS	Q0045	1759	AAT	1759	D	N
Mito	19127	G	1.000000	S	Q0045	1770	AAG	1770	K	K
Mito	19234	T	1.000000	NS	Q0045	1806	GTA	1806	E	V
Mito	19240	A	1.000000	NS	Q0045	1808	TAT	1808	C	Y
Mito	19280	T	1.000000	S	Q0045	1821	TTT	1821	F	F
Mito	19330	A	1.000000	S	Q0045	1838	TAA	1838	*	*
Mito	19332	A	1.000000	NS	Q0045	1839	AAA	1839	E	K
Mito	19349	A	1.000000	S	Q0045	1844	AAA	1844	K	K
Mito	19361	A	1.000000	S	Q0045	1848	GAA	1848	E	E
Mito	19365	T	1.000000	S	Q0045	1850	TTG	1850	L	L
Mito	19367	T	1.000000	S	Q0045	1850	CTT	1850	L	L
Mito	19416	A	1.000000	NS	Q0045	1867	AAA	1867	*	K
Mito	19427	A	1.000000	S	Q0045	1870	TAA	1870	*	*
Mito	19455	T	1.000000	NS	Q0045	1880	TAT	1880	H	Y
Mito	19479	A	1.000000	NS	Q0045	1888	AAT	1888	D	N
Mito	19485	A	1.000000	NS	Q0045	1890	ATG	1890	L	M
Mito	19495	T	1.000000	NS	Q0045	1893	CTG	1893	Q	L
Mito	19501	G	1.000000	NS	Q0045	1895	CGG	1895	Q	R
Mito	19532	A	1.000000	NS	Q0045	1905	ATA	1905	M	I
Mito	19548	A	1.000000	NS	Q0045	1911	ATA	1911	V	I
Mito	19551	A	1.000000	NS	Q0045	1912	AAG	1912	E	K
Mito	19574	T	1.000000	NS	Q0045	1919	TAT	1919	*	Y
Mito	19581	A	1.000000	NS	Q0045	1922	AAC	1922	D	N
Mito	19825	T	1.000000	NS	Q0045	2003	ATT	2003	T	I
Mito	19833	A	1.000000	NS	Q0045	2006	ATT	2006	F	I
Mito	19838	T	1.000000	NS	Q0045	2007	TAT	2007	*	Y
Mito	19845	T	1.000000	S	Q0045	2010	TTA	2010	L	L
Mito	19848	G	1.000000	NS	Q0045	2011	GAT	2011	N	D
Mito	19873	A	1.000000	NS	Q0045	2019	AAG	2019	R	K
Mito	19902	A	1.000000	NS	Q0045	2029	AAG	2029	E	K
Mito	19913	C	1.000000	S	Q0045	2032	GTC	2032	V	V
Mito	19928	A	1.000000	S	Q0045	2037	AAA	2037	K	K
Mito	20146	T	1.000000	NS	Q0045	2110	ATC	2110	T	I
Mito	20525	G	1.000000	NS	Q0045	2236	ATG	2236	I	M
Mito	20934	G	1.000000	NS	Q0045	2373	GCA	2373	S	A
Mito	22000	A	1.000000	NS	Q0045	2728	CAG	2728	L	Q
Mito	22195	C	1.000000	NS	Q0045	2793	CCG	2793	L	P
Mito	22201	G	1.000000	S	Q0045	2795	TGA	2795	*	*
Mito	22234	C	1.000000	NS	Q0045	2806	TCT	2806	F	S
Mito	22237	T	1.000000	NS	Q0045	2807	TTT	2807	S	F
Mito	22240	T	1.000000	NS	Q0045	2808	CTT	2808	H	L
Mito	23614	C	1.000000	NS	Q0045	3266	CCC	3266	L	P
Mito	23621	T	1.000000	S	Q0045	3268	TCT	3268	S	S
Mito	23623	C	1.000000	NS	Q0045	3269	ACG	3269	M	T
Mito	24467	G	1.000000	S	Q0045	3550	ACG	3550	T	T
Mito	24565	C	1.000000	NS	Q0045	3583	TCT	3583	F	S
Mito	24859	A	1.000000	NS	Q0045	3681	AAT	3681	S	N
Mito	24934	A	1.000000	NS	Q0045	3706	GAG	3706	V	E
Mito	25150	G	1.000000	S	Q0045	3778	TGA	3778	*	*
Mito	25344	A	1.000000	NS	Q0045	3843	AGC	3843	C	S
Mito	26386	C	1.000000	NS	Q0045	4190	TCT	4190	F	S
Mito	26539	T	1.000000	NS	Q0045	4241	ATA	4241	T	I
Mito	27770	T	1.000000	S	Q0080	35	ATT	35	I	I
Mito	27824	G	1.000000	INTERG
Mito	27838	A	1.000000	INTERG
Mito	27969	G	1.000000	INTERG
Mito	28831	C	1.000000	S	Q0085	115	ATC	115	I	I
Mito	29164	T	1.000000	S	Q0085	226	ATT	226	I	I
Mito	29170	T	1.000000	S	Q0085	228	GCT	228	A	A
Mito	29179	T	1.000000	NS	Q0085	231	ATT	231	M	I
Mito	29200	T	1.000000	S	Q0085	238	ATT	238	I	I
Mito	29203	C	1.000000	S	Q0085	239	ATC	239	I	I
Mito	29215	T	1.000000	S	Q0085	243	GTT	243	V	V
Mito	29224	C	1.000000	S	Q0085	246	ATC	246	I	I
Mito	29239	C	1.000000	S	Q0085	251	TAC	251	Y	Y
Mito	29249	A	1.000000	NS	Q0085	255	ACA	255	A	T
Mito	29252	T	1.000000	NS	Q0085	256	TTA	256	V	L
Mito	29391	T	1.000000	INTERG
Mito	29405	A	1.000000	INTERG
Mito	29410	A	1.000000	INTERG
Mito	29413	A	1.000000	INTERG
Mito	29437	T	1.000000	INTERG
Mito	29469	T	1.000000	INTERG
Mito	30079	T	1.000000	INTERG
Mito	32227	A	1.000000	INTERG
Mito	32274	T	1.000000	INTERG
Mito	32281	G	1.000000	INTERG
Mito	32291	A	1.000000	INTERG
Mito	32294	A	1.000000	INTERG
Mito	33290	G	1.000000	INTERG
Mito	33292	T	1.000000	INTERG
Mito	33296	C	1.000000	INTERG
Mito	33303	T	1.000000	INTERG
Mito	33311	G	1.000000	INTERG
Mito	33315	A	1.000000	INTERG
Mito	33354	A	1.000000	INTERG
Mito	33356	G	1.000000	INTERG
Mito	34055	A	1.000000	INTERG
Mito	34142	T	0.427709	INTERG
Mito	34221	T	0.246371	INTERG
Mito	34223	C	0.225462	INTERG
Mito	35485	T	1.000000	INTERG
Mito	35488	T	1.000000	INTERG
Mito	35516	A	1.000000	INTERG
Mito	35530	A	1.000000	INTERG
Mito	35535	A	1.000000	INTERG
Mito	36563	A	1.000000	S	Q0105	8	GTA	8	V	V
Mito	36588	G	1.000000	NS	Q0105	17	GTT	17	I	V
Mito	36677	T	1.000000	S	Q0105	46	ACT	46	T	T
Mito	36689	A	1.000000	NS	Q0105	50	ATA	50	M	I
Mito	37367	T	1.000000	NS	Q0105	276	TTT	276	L	F
Mito	37372	T	1.000000	NS	Q0105	278	TTA	278	*	L
Mito	37636	A	1.000000	NS	Q0105	366	GAA	366	V	E
Mito	37706	A	1.000000	S	Q0105	389	AAA	389	K	K
Mito	37743	T	1.000000	NS	Q0105	402	TAT	402	N	Y
Mito	37753	T	1.000000	NS	Q0105	405	TTA	405	S	L
Mito	37760	G	1.000000	NS	Q0105	407	ATG	407	I	M
Mito	38479	A	1.000000	NS	Q0105	647	TAT	647	F	Y
Mito	38481	A	1.000000	NS	Q0105	648	ATT	648	V	I
Mito	38504	A	1.000000	S	Q0105	655	TCA	655	S	S
Mito	38518	A	1.000000	NS	Q0105	660	AAT	660	T	N
Mito	38531	A	1.000000	S	Q0105	664	TCA	664	S	S
Mito	38534	A	1.000000	S	Q0105	665	CCA	665	P	P
Mito	38546	A	1.000000	S	Q0105	669	CCA	669	P	P
Mito	38623	A	1.000000	NS	Q0105	695	CAA	695	R	Q
Mito	38716	A	1.000000	NS	Q0105	726	GAT	726	G	D
Mito	38831	A	1.000000	S	Q0105	764	CTA	764	L	L
Mito	38840	A	1.000000	NS	Q0105	767	TTA	767	F	L
Mito	38893	A	1.000000	NS	Q0105	785	TAT	785	F	Y
Mito	38907	T	1.000000	NS	Q0105	790	TCC	790	P	S
Mito	38913	T	1.000000	NS	Q0105	792	TAT	792	H	Y
Mito	38969	A	1.000000	NS	Q0105	810	ATA	810	M	I
Mito	38979	A	1.000000	NS	Q0105	814	AGT	814	G	S
Mito	38995	T	1.000000	NS	Q0105	819	TTA	819	S	L
Mito	39005	G	1.000000	S	Q0105	822	AAG	822	K	K
Mito	39009	T	1.000000	NS	Q0105	824	TTG	824	V	L
Mito	39020	T	1.000000	NS	Q0105	827	TGT	827	W	C
Mito	39517	T	1.000000	NS	Q0105	993	GTT	993	G	V
Mito	39604	A	1.000000	NS	Q0105	1022	AAA	1022	R	K
Mito	39611	C	1.000000	S	Q0105	1024	ATC	1024	I	I
Mito	39945	A	1.000000	NS	Q0105	1136	AAA	1136	E	K
Mito	40021	A	1.000000	NS	Q0105	1161	AAT	1161	S	N
Mito	40387	A	1.000000	NS	Q0105	1283	GAA	1283	G	E
Mito	40865	A	1.000000	S	Q0105	1442	CAA	1442	Q	Q
Mito	40886	C	1.000000	S	Q0105	1449	TAC	1449	Y	Y
Mito	40901	T	1.000000	S	Q0105	1454	ATT	1454	I	I
Mito	40907	A	1.000000	S	Q0105	1456	GCA	1456	A	A
Mito	41309	A	1.000000	NS	Q0105	1590	TTA	1590	F	L
Mito	41316	G	1.000000	NS	Q0105	1593	GAT	1593	N	D
Mito	41433	T	1.000000	NS	Q0105	1632	TGC	1632	R	C
Mito	41630	T	1.000000	S	Q0105	1697	GTT	1697	V	V
Mito	41832	T	1.000000	NS	Q0105	1765	TAT	1765	D	Y
Mito	41882	A	1.000000	S	Q0105	1781	GGA	1781	G	G
Mito	42069	A	1.000000	NS	Q0105	1844	AAA	1844	E	K
Mito	42278	C	1.000000	NS	Q0105	1913	TTC	1913	L	F
Mito	42450	G	1.000000	NS	Q0105	1971	GGA	1971	R	G
Mito	42804	T	1.000000	NS	Q0105	2089	TGC	2089	R	C
Mito	43513	A	1.000000	NS	Q0105	2325	AAG	2325	M	K
Mito	44456	C	1.000000	INTERG
Mito	44467	A	1.000000	INTERG
Mito	44500	T	1.000000	INTERG
Mito	44508	T	1.000000	INTERG
Mito	44991	T	1.000000	INTERG
Mito	45844	A	1.000000	INTERG
Mito	46017	T	1.000000	INTERG
Mito	47370	C	1.000000	INTERG
Mito	47552	C	1.000000	INTERG
Mito	48865	A	1.000000	INTERG
Mito	48889	G	1.000000	INTERG
Mito	49718	T	1.000000	NS	Q0140	273	ATT	273	N	I
Mito	49730	T	1.000000	NS	Q0140	277	ATT	277	N	I
Mito	49735	A	0.282482	NS	Q0140	279	ATA	279	L	I
Mito	49792	A	0.211082	NS	Q0140	298	AAT	298	Y	N
Mito	49795	C	0.552162	NS	Q0140	299	CTT	299	I	L
Mito	50218	T	0.405905	INTERG
Mito	50495	T	1.000000	INTERG
Mito	50705	A	1.000000	INTERG
Mito	50858	G	1.000000	INTERG
Mito	50921	A	1.000000	INTERG
Mito	51059	A	1.000000	NS	Q0142	3	GAT	3	G	D
Mito	51068	T	1.000000	NS	Q0142	6	ATT	6	T	I
Mito	51128	C	1.000000	NS	Q0142	26	ACT	26	I	T
Mito	51134	C	1.000000	NS	Q0142	28	ACT	28	I	T
Mito	51186	A	1.000000	S	Q0142	45	ATA	45	I	I
Mito	51193	T	0.380785	NS	Q0142	48	TAT	48	N	Y
Mito	51194	C	0.391795	NS	Q0142	48	ACT	48	N	T
Mito	51271	T	1.000000	INTERG
Mito	51445	T	1.000000	INTERG
Mito	51498	A	1.000000	INTERG
Mito	51500	G	1.000000	INTERG
Mito	51648	G	1.000000	INTERG
Mito	51659	T	1.000000	INTERG
Mito	52257	T	1.000000	INTERG
Mito	53031	G	1.000000	INTERG
Mito	53520	C	1.000000	INTERG
Mito	53527	C	1.000000	INTERG
Mito	53568	G	1.000000	INTERG
Mito	53977	T	1.000000	INTERG
Mito	53990	G	1.000000	INTERG
Mito	54371	C	1.000000	NS	Q0144	88	TCT	88	Y	S
Mito	54374	T	1.000000	NS	Q0144	89	TTT	89	Y	F
Mito	54396	T	1.000000	S	Q0144	96	ATT	96	I	I
Mito	54402	T	0.301037	S	Q0144	98	ATT	98	I	I
Mito	54546	A	1.000000	INTERG
Mito	54572	T	1.000000	INTERG
Mito	54854	A	1.000000	INTERG
Mito	54859	C	1.000000	INTERG
Mito	56188	T	1.000000	INTERG
Mito	56384	A	1.000000	INTERG
Mito	57362	C	1.000000	INTERG
Mito	57507	C	1.000000	INTERG
Mito	57524	G	1.000000	INTERG
Mito	57779	A	1.000000	INTERG
Mito	57781	A	1.000000	INTERG
Mito	58771	A	1.000000	INTERG
Mito	59514	A	1.000000	INTERG
Mito	62552	C	1.000000	INTERG
Mito	62563	C	1.000000	INTERG
Mito	63487	A	1.000000	INTERG
Mito	64578	G	1.000000	INTERG
Mito	65168	G	1.000000	INTERG
Mito	65171	G	1.000000	INTERG
Mito	65952	T	1.000000	S	Q0182	61	GGT	61	G	G
Mito	66064	T	1.000000	NS	Q0182	99	TTT	99	I	F
Mito	66071	A	1.000000	NS	Q0182	101	TAT	101	F	Y
Mito	66889	T	1.000000	INTERG
Mito	66893	A	1.000000	INTERG
Mito	67427	A	1.000000	INTERG
Mito	67563	C	1.000000	INTERG
Mito	67880	T	1.000000	INTERG
Mito	67887	T	1.000000	INTERG
Mito	67890	G	1.000000	INTERG
Mito	67898	T	1.000000	INTERG
Mito	68759	T	1.000000	INTERG
Mito	68764	G	1.000000	INTERG
Mito	69392	T	0.306119	INTERG
Mito	69533	A	1.000000	INTERG
Mito	69565	G	1.000000	INTERG
Mito	69730	A	1.000000	INTERG
Mito	70301	T	0.721439	INTERG
Mito	70308	A	0.489482	INTERG
Mito	70942	C	1.000000	INTERG
Mito	71002	G	1.000000	INTERG
Mito	71310	A	1.000000	INTERG
Mito	71376	C	1.000000	INTERG
Mito	71419	A	1.000000	INTERG
Mito	71537	T	1.000000	INTERG
Mito	71999	G	1.000000	INTERG
Mito	72002	T	1.000000	INTERG
Mito	72030	T	1.000000	INTERG
Mito	72240	G	1.000000	INTERG
Mito	73080	A	1.000000	INTERG
Mito	73367	T	1.000000	INTERG
Mito	73448	C	1.000000	INTERG
Mito	73462	T	1.000000	INTERG
Mito	73478	A	1.000000	INTERG
Mito	73516	T	1.000000	INTERG
Mito	73518	T	1.000000	INTERG
Mito	73524	A	1.000000	INTERG
Mito	73532	T	1.000000	INTERG
Mito	74426	A	1.000000	S	Q0250	223	GAA	223	E	E
Mito	74432	C	1.000000	S	Q0250	225	TGC	225	C	C
Mito	74441	A	1.000000	S	Q0250	228	GGA	228	G	G
Mito	74447	C	1.000000	S	Q0250	230	GCC	230	A	A
Mito	74450	C	1.000000	S	Q0250	231	AAC	231	N	N
Mito	74456	G	1.000000	S	Q0250	233	CCG	233	P	P
Mito	74462	A	1.000000	S	Q0250	235	AAA	235	K	K
Mito	74465	T	1.000000	S	Q0250	236	ATT	236	I	I
Mito	74468	G	1.000000	S	Q0250	237	GAG	237	E	E
Mito	74524	T	1.000000	S	Q0255	10	TAT	10	Y	Y
Mito	74527	G	1.000000	S	Q0255	11	TTG	11	L	L
Mito	74536	G	1.000000	NS	Q0255	14	ATG	14	I	M
Mito	74545	A	1.000000	S	Q0255	17	ATA	17	I	I
Mito	74662	A	1.000000	S	Q0255	56	GGA	56	G	G
Mito	74686	T	1.000000	NS	Q0255	64	AAT	64	K	N
Mito	74741	A	1.000000	NS	Q0255	83	AAT	83	D	N
Mito	74750	C	1.000000	NS	Q0255	86	CAT	86	Y	H
Mito	74767	T	1.000000	S	Q0255	91	GGT	91	G	G
Mito	74989	A	1.000000	S	Q0255	165	AAA	165	K	K
Mito	74999	A	1.000000	NS	Q0255	169	ATA	169	L	I
Mito	75004	T	1.000000	S	Q0255	170	ACT	170	T	T
Mito	75007	A	1.000000	S	Q0255	171	ATA	171	I	I
Mito	75019	C	1.000000	S	Q0255	175	AGC	175	S	S
Mito	75036	A	1.000000	NS	Q0255	181	AAA	181	I	K
Mito	75047	G	1.000000	NS	Q0255	185	GAT	185	N	D
Mito	75065	A	1.000000	NS	Q0255	191	ACT	191	S	T
Mito	75079	T	1.000000	NS	Q0255	195	AAT	195	K	N
Mito	75083	G	1.000000	NS	Q0255	197	GTA	197	L	V
Mito	75181	A	1.000000	S	Q0255	229	ATA	229	I	I
Mito	75227	A	1.000000	NS	Q0255	245	AGT	245	G	S
Mito	75236	A	1.000000	NS	Q0255	248	ATT	248	V	I
Mito	75260	G	1.000000	NS	Q0255	256	GAT	256	N	D
Mito	75262	A	1.000000	NS	Q0255	256	AAA	256	N	K
Mito	75274	A	1.000000	S	Q0255	260	GCA	260	A	A
Mito	75287	A	1.000000	NS	Q0255	265	ATA	265	V	I
Mito	75289	T	1.000000	S	Q0255	265	GTT	265	V	V
Mito	75294	C	1.000000	NS	Q0255	267	ACT	267	N	T
Mito	75307	T	1.000000	S	Q0255	271	CCT	271	P	P
Mito	75319	T	1.000000	S	Q0255	275	ACT	275	T	T
Mito	75326	A	1.000000	NS	Q0255	278	ATA	278	L	I
Mito	75338	C	1.000000	NS	Q0255	282	CAA	282	K	Q
Mito	75403	G	1.000000	S	Q0255	303	AAG	303	K	K
Mito	75409	T	1.000000	NS	Q0255	305	GAT	305	E	D
Mito	75443	A	1.000000	NS	Q0255	317	ATA	317	L	I
Mito	75445	T	1.000000	NS	Q0255	317	TTT	317	L	F
Mito	75836	A	1.000000	NS	Q0255	448	AGG	448	W	R
Mito	75839	A	1.000000	NS	Q0255	449	ATA	449	L	I
[truncated: 4,809 more rows]

## Sheet: P24 specific mutations
CHR	POS	ALT	FREQ	SYN	GENE	REFCODON	NEWCODON	AAPOSITIOON	REFAA	NEWAA
I	1568	A	1.000000	INTERG
I	1570	C	1.000000	INTERG
I	2353	C	0.460822	INTERG
I	2358	G	0.448878	INTERG
I	2371	A	0.466096	INTERG
I	2383	A	0.399599	INTERG
I	2419	C	1.000000	INTERG
I	2455	C	0.256689	INTERG
I	2647	G	0.501048	S	YAL067W-A	56	AAG	56	K	K
I	2648	C	0.500636	NS	YAL067W-A	57	CAT	57	Y	H
I	2654	T	0.495383	NS	YAL067W-A	59	TAT	59	H	Y
I	2665	A	0.445933	NS	YAL067W-A	62	AAA	62	N	K
I	6518	T	1.000000	INTERG
I	7292	G	1.000000	S	YAL067C	575	GGC	575	G	G
I	7577	T	0.222925	S	YAL067C	480	GCA	480	A	A
I	7583	G	0.226437	S	YAL067C	478	GCC	478	A	A
I	7603	A	0.254166	S	YAL067C	472	TTG	472	L	L
I	7607	G	0.245012	S	YAL067C	470	TTC	470	F	F
I	7610	G	0.235465	S	YAL067C	469	GCC	469	A	A
I	7613	G	0.240081	S	YAL067C	468	TTC	468	F	F
I	9190	C	1.000000	INTERG
I	10595	T	1.000000	INTERG
I	12546	A	0.202982	INTERG
I	12551	C	0.233265	INTERG
I	12561	G	1.000000	INTERG
I	12617	C	0.415359	INTERG
I	12738	A	0.285224	INTERG
I	12743	C	0.381980	INTERG
I	12745	G	0.437693	INTERG
I	12809	C	0.200244	INTERG
I	24966	G	1.000000	S	YAL063C	1001	AGC	1001	S	S
I	24975	C	1.000000	S	YAL063C	998	GCG	998	A	A
I	25191	A	0.225400	S	YAL063C	926	TCT	926	S	S
I	25194	G	0.231071	S	YAL063C	925	TCC	925	S	S
I	25234	T	0.257046	NS	YAL063C	912	GAC	912	V	D
I	25237	A	0.657518	NS	YAL063C	911	TTA	911	S	L
I	25246	G	1.000000	NS	YAL063C	908	ACT	908	I	T
I	25393	C	0.405834	NS	YAL063C	859	AGC	859	I	S
I	25452	G	0.788096	S	YAL063C	839	GGC	839	G	G
I	25460	C	0.205394	NS	YAL063C	837	GTC	837	I	V
I	27051	A	0.480405	S	YAL063C	306	GAT	306	D	D
I	27661	T	0.273255	NS	YAL063C	103	GAT	103	G	D
I	29209	T	1.000000	INTERG
I	29463	C	0.535793	INTERG
I	29464	G	0.554250	INTERG
I	29822	A	1.000000	INTERG
I	30713	G	1.000000	INTERG
I	35129	A	1.000000	INTERG
I	41499	G	1.000000	S	YAL056W	747	AGG	747	R	R
I	42115	A	1.000000	INTERG
I	43891	A	1.000000	S	YAL054C	378	TTA	378	L	L
I	47506	C	1.000000	S	YAL053W	536	TGC	536	C	C
I	48286	T	1.000000	INTERG
I	52460	T	1.000000	NS	YAL049C	46	ATT	46	V	I
I	56058	C	1.000000	NS	YAL047C	267	AGT	267	I	S
I	63520	C	1.000000	S	YAL041W	227	TCC	227	S	S
I	64478	G	1.000000	NS	YAL041W	547	GTA	547	I	V
I	66948	T	1.000000	S	YAL040C	191	ACA	191	T	T
I	67421	C	1.000000	NS	YAL040C	34	GCA	34	S	A
I	68901	C	1.000000	NS	YAL039C	209	GCA	209	P	A
I	69731	A	1.000000	INTERG
I	69759	A	1.000000	INTERG
I	71719	T	1.000000	INTERG
I	75211	C	1.000000	S	YAL036C	314	AGG	314	R	R
I	75909	A	1.000000	S	YAL036C	82	TTG	82	L	L
I	80069	G	1.000000	NS	YAL034W-A	118	GAT	118	N	D
I	92684	G	1.000000	INTERG
I	92866	C	1.000000	INTERG
I	98780	A	1.000000	S	YAL026C	306	GAT	306	D	D
I	99956	G	1.000000	INTERG
I	107528	G	1.000000	NS	YAL023C	342	CTT	342	I	L
I	109522	A	1.000000	S	YAL022C	303	CGT	303	R	R
I	112684	T	1.000000	NS	YAL021C	226	AAT	226	D	N
I	112769	C	1.000000	S	YAL021C	197	CAG	197	Q	Q
I	114112	T	1.000000	S	YAL020C	168	CTA	168	L	L
I	119404	C	1.000000	NS	YAL018C	46	CAG	46	H	Q
I	128704	A	1.000000	NS	YAL014C	106	TAT	106	D	Y
I	130271	T	1.000000	S	YAL013W	334	CCT	334	P	P
I	133644	C	1.000000	NS	YAL011W	482	GAC	482	E	D
I	135433	A	1.000000	NS	YAL010C	78	GTA	78	A	V
I	138542	C	1.000000	INTERG
I	138741	A	1.000000	INTERG
I	143679	A	1.000000	INTERG
I	148557	T	1.000000	S	YAL001C	870	AGA	870	R	R
I	149564	C	1.000000	NS	YAL001C	535	GCC	535	P	A
I	151332	T	1.000000	INTERG
I	166997	A	1.000000	S	YAR014C	625	CAT	625	H	H
I	167292	G	1.000000	NS	YAR014C	527	GCT	527	G	A
I	176230	C	1.000000	INTERG
I	176273	G	1.000000	INTERG
I	176451	C	1.000000	INTERG
I	176512	A	1.000000	INTERG
I	176650	A	1.000000	INTERG
I	176721	A	1.000000	INTERG
I	176847	A	1.000000	INTERG
I	177285	C	1.000000	INTERG
I	178191	T	1.000000	INTERG
I	179014	G	1.000000	INTERG
I	179578	A	1.000000	S	YAR023C	81	AAT	81	N	N
I	179951	C	1.000000	INTERG
I	179972	G	1.000000	INTERG
I	180013	T	1.000000	INTERG
I	180072	C	1.000000	INTERG
I	180256	C	1.000000	INTERG
I	180264	T	1.000000	INTERG
I	180393	A	1.000000	INTERG
I	180431	G	1.000000	INTERG
I	180456	A	1.000000	INTERG
I	180509	T	1.000000	INTERG
I	180583	A	1.000000	INTERG
I	180603	T	1.000000	INTERG
I	180726	C	1.000000	INTERG
I	180787	T	1.000000	INTERG
I	180794	A	1.000000	INTERG
I	180818	A	1.000000	INTERG
I	180822	A	1.000000	INTERG
I	180835	C	1.000000	INTERG
I	180842	G	1.000000	INTERG
I	180844	T	1.000000	INTERG
I	180898	C	1.000000	INTERG
I	180907	T	1.000000	INTERG
I	180913	C	1.000000	INTERG
I	180922	T	1.000000	INTERG
I	180934	A	1.000000	INTERG
I	180953	G	1.000000	INTERG
I	180982	C	1.000000	INTERG
I	181824	A	1.000000	INTERG
I	182380	A	1.000000	INTERG
I	182436	C	1.000000	INTERG
I	182441	G	1.000000	INTERG
I	183270	C	1.000000	INTERG
I	183545	T	1.000000	INTERG
I	183650	A	1.000000	INTERG
I	184334	A	1.000000	NS	YAR027W	189	AAG	189	E	K
I	184418	A	1.000000	NS	YAR027W	217	AAC	217	H	N
I	184422	T	1.000000	NS	YAR027W	218	ATA	218	K	I
I	185150	G	1.000000	NS	YAR028W	87	GTG	87	M	V
I	186203	C	1.000000	INTERG
I	186229	T	1.000000	INTERG
I	186231	A	1.000000	INTERG
I	186241	G	1.000000	INTERG
I	186244	T	1.000000	INTERG
I	186250	C	1.000000	INTERG
I	186262	C	1.000000	INTERG
I	186279	A	1.000000	INTERG
I	186283	C	1.000000	INTERG
I	186293	G	1.000000	INTERG
I	186295	A	1.000000	INTERG
I	186302	G	1.000000	INTERG
I	186345	G	1.000000	NS	YAR029W	9	GAA	9	K	E
I	186359	C	1.000000	S	YAR029W	13	ACC	13	T	T
I	186365	T	1.000000	S	YAR029W	15	TAT	15	Y	Y
I	186377	T	1.000000	S	YAR029W	19	TGT	19	C	C
I	186392	T	1.000000	S	YAR029W	24	CAT	24	H	H
I	186406	A	1.000000	NS	YAR029W	29	AAT	29	S	N
I	188063	T	1.000000	INTERG
I	188084	A	1.000000	INTERG
I	188094	A	1.000000	INTERG
I	188171	C	1.000000	NS	YAR033W	22	TCA	22	L	S
I	188411	A	1.000000	NS	YAR033W	102	AAT	102	S	N
I	189292	A	1.000000	INTERG
I	189416	C	1.000000	INTERG
I	189879	T	1.000000	INTERG
I	190132	T	1.000000	INTERG
I	190148	T	1.000000	INTERG
I	190169	C	1.000000	INTERG
I	191116	A	1.000000	S	YAR035W	308	CCA	308	P	P
I	192551	A	1.000000	INTERG
I	193159	T	1.000000	NS	YAR042W	181	TCT	181	P	S
I	193554	A	1.000000	S	YAR042W	312	TCA	312	S	S
I	197635	A	1.000000	INTERG
I	198448	G	1.000000	INTERG
I	202626	T	1.000000	INTERG
I	202631	A	1.000000	INTERG
I	202633	A	1.000000	INTERG
I	202636	T	1.000000	INTERG
I	202702	T	0.266494	INTERG
I	206653	G	0.417268	NS	YAR050W	1084	AGC	1084	I	S
I	223168	C	0.340792	INTERG
I	227665	A	1.000000	INTERG
I	229104	A	1.000000	S	YAR075W	87	GGA	87	G	G
II	255	G	1.000000	INTERG
II	356	C	1.000000	NS	YBL113C	768	GGT	768	D	G
II	358	T	1.000000	S	YBL113C	767	CTA	767	L	L
II	376	C	1.000000	S	YBL113C	761	GTG	761	V	V
II	400	T	1.000000	S	YBL113C	753	AGA	753	R	R
II	430	A	1.000000	S	YBL113C	743	AAT	743	N	N
II	433	C	1.000000	S	YBL113C	742	GCG	742	A	A
II	1844	G	0.213612	NS	YBL113C	272	GCC	272	V	A
II	1851	A	0.419804	NS	YBL113C	270	TCC	270	T	S
II	1852	A	0.651008	S	YBL113C	269	AGT	269	S	S
II	1855	A	0.635780	S	YBL113C	268	GCT	268	A	A
II	1856	T	0.403208	NS	YBL113C	268	GAC	268	A	D
II	1880	G	0.239607	NS	YBL113C	260	GCC	260	V	A
II	1887	A	0.455525	NS	YBL113C	258	TCC	258	T	S
II	1888	A	0.722888	S	YBL113C	257	AGT	257	S	S
II	1891	A	0.778769	S	YBL113C	256	GCT	256	A	A
II	1892	T	0.506074	NS	YBL113C	256	GAC	256	A	D
II	1901	C	0.208486	NS	YBL113C	253	AGT	253	T	S
II	6155	T	0.753880	INTERG
II	6228	G	1.000000	INTERG
II	6233	T	0.394018	INTERG
II	6813	G	1.000000	INTERG
II	6815	C	1.000000	INTERG
II	7273	G	1.000000	INTERG
II	7366	C	0.328033	INTERG
II	7387	A	0.280348	INTERG
II	7393	T	0.212870	INTERG
II	7396	C	0.207311	INTERG
II	9565	T	1.000000	INTERG
II	10621	T	1.000000	INTERG
II	12133	C	1.000000	NS	YBL106C	583	GCG	583	T	A
II	14298	G	1.000000	S	YBL105C	1133	ACC	1133	T	T
II	15901	T	1.000000	NS	YBL105C	599	AAT	599	T	N
II	17986	T	1.000000	INTERG
II	18004	T	1.000000	INTERG
II	18636	C	1.000000	S	YBL104C	886	CAG	886	Q	Q
II	26815	G	1.000000	S	YBL101C	495	CCC	495	P	P
II	59755	C	1.000000	INTERG
II	60637	G	1.000000	NS	YBL087C	35	CCC	35	S	P
II	61013	T	1.000000	INTERG
II	63059	A	1.000000	INTERG
II	67976	T	1.000000	NS	YBL084C	490	ATA	490	M	I
II	72380	G	0.228761	NS	YBL081W	172	AGC	172	N	S
II	73309	T	1.000000	NS	YBL080C	463	ATA	463	L	I
II	76187	A	1.000000	NS	YBL079W	310	AAT	310	S	N
II	81322	T	1.000000	S	YBL077W	142	TCT	142	S	S
II	88312	G	1.000000	INTERG
II	88322	T	1.000000	INTERG
II	93758	G	1.000000	NS	YBL067C	709	CAG	709	K	Q
II	95085	A	1.000000	S	YBL067C	266	ACT	266	T	T
II	107123	T	1.000000	NS	YBL061C	95	GAT	95	V	D
II	109094	C	1.000000	NS	YBL060W	388	ACG	388	M	T
II	109165	G	1.000000	NS	YBL060W	412	GCA	412	T	A
II	110012	T	1.000000	INTERG
II	112699	G	1.000000	S	YBL058W	421	AGG	421	R	R
II	114059	A	1.000000	NS	YBL056W	100	ATT	100	F	I
II	114665	A	1.000000	NS	YBL056W	302	AAA	302	Q	K
II	119545	C	1.000000	NS	YBL053W	71	CCT	71	S	P
II	119745	A	1.000000	S	YBL052C	710	TGT	710	C	C
II	120103	A	1.000000	NS	YBL052C	591	ATC	591	T	I
II	120162	A	1.000000	NS	YBL052C	571	TGT	571	W	C
II	125096	T	1.000000	INTERG
II	128060	T	1.000000	S	YBL047C	1327	TTA	1327	L	L
II	134209	G	1.000000	S	YBL045C	436	ACC	436	T	T
II	134503	T	1.000000	S	YBL045C	338	ACA	338	T	T
II	135183	C	1.000000	NS	YBL045C	112	GCT	112	S	A
II	135402	T	1.000000	NS	YBL045C	39	ACC	39	A	T
II	137486	T	1.000000	INTERG
II	139748	T	1.000000	S	YBL042C	171	ACA	171	T	T
II	140621	T	1.000000	INTERG
II	153547	C	1.000000	NS	YBL035C	22	GCT	22	T	A
II	155527	A	1.000000	NS	YBL034C	955	TTT	955	I	F
II	163284	G	1.000000	S	YBL030C	238	ACC	238	T	T
II	166006	C	1.000000	INTERG
II	168980	T	1.000000	S	YBL027W	186	CAT	186	H	H
II	170087	A	1.000000	INTERG
II	192390	T	1.000000	INTERG
II	195423	G	1.000000	S	YBL015W	434	GTG	434	V	V
II	197700	A	0.346874	INTERG
II	197703	A	0.645875	INTERG
II	197711	T	0.346830	INTERG
II	197712	C	0.632930	INTERG
II	197717	C	0.345363	INTERG
II	197942	G	1.000000	INTERG
II	198110	G	1.000000	INTERG
II	198283	A	1.000000	INTERG
II	199131	C	1.000000	NS	YBL014C	873	AGC	873	N	S
II	202434	A	1.000000	NS	YBL013W	127	AGT	127	G	S
II	202739	T	1.000000	S	YBL013W	228	CTT	228	L	L
II	203783	C	1.000000	NS	YBL012C	9	GGG	9	R	G
II	205406	G	1.000000	S	YBL011W	623	CGG	623	R	R
II	216783	C	1.000000	NS	YBL006C	116	AGA	116	K	R
II	236251	G	1.000000	INTERG
II	238452	G	1.000000	INTERG
II	252704	T	1.000000	NS	YBR008C	502	GAA	502	D	E
II	259763	T	1.000000	INTERG
II	283292	A	1.000000	NS	YBR021W	617	GAA	617	V	E
II	283334	T	1.000000	NS	YBR021W	631	ATT	631	T	I
II	283431	C	1.000000	INTERG
II	283573	T	1.000000	INTERG
II	283729	C	1.000000	INTERG
II	284280	A	1.000000	INTERG
II	284437	T	1.000000	NS	YBR023C	1163	TTA	1163	F	L
II	285109	G	1.000000	S	YBR023C	939	GTC	939	V	V
II	286738	T	1.000000	NS	YBR023C	396	GAA	396	D	E
II	288379	C	1.000000	INTERG
II	295963	T	1.000000	NS	YBR028C	14	ATA	14	L	I
II	296817	T	1.000000	NS	YBR029C	309	AAA	309	R	K
II	297970	T	1.000000	INTERG
II	299055	T	1.000000	NS	YBR030W	255	GTA	255	A	V
II	306605	T	1.000000	S	YBR035C	117	AGA	117	R	R
II	314141	T	1.000000	S	YBR038W	748	ATT	748	I	I
II	315453	T	1.000000	INTERG
II	317577	A	1.000000	NS	YBR040W	204	ATT	204	V	I
II	319057	A	1.000000	S	YBR041W	264	CCA	264	P	P
II	326788	G	1.000000	INTERG
II	331422	C	1.000000	S	YBR046C	30	GTG	30	V	V
II	334117	G	1.000000	INTERG
II	335645	T	1.000000	NS	YBR049C	392	ACA	392	A	T
II	335861	T	1.000000	NS	YBR049C	320	ATG	320	L	M
II	338656	T	1.000000	INTERG
II	341925	G	1.000000	INTERG
II	350916	C	1.000000	INTERG
II	351335	A	1.000000	S	YBR056W-A	27	CCA	27	P	P
II	354478	T	1.000000	NS	YBR058C	514	ACT	514	P	T
II	356399	C	1.000000	S	YBR058C-A	56	TCG	56	S	S
II	362064	T	1.000000	NS	YBR060C	151	AAA	151	E	K
II	363190	A	1.000000	INTERG
II	363588	C	1.000000	INTERG
II	369856	A	1.000000	INTERG
II	371435	C	1.000000	INTERG
II	382471	T	1.000000	NS	YBR072W	148	TTC	148	V	F
II	382963	C	1.000000	NS	YBR072C-A	20	GGC	20	D	G
II	384201	C	1.000000	NS	YBR073W	364	CTT	364	I	L
II	387453	C	1.000000	NS	YBR074W	390	CAT	390	Y	H
II	390214	C	1.000000	INTERG
II	390331	T	1.000000	S	YBR076W	35	GAT	35	D	D
II	391175	G	1.000000	NS	YBR076W	317	GAT	317	N	D
II	392758	A	1.000000	INTERG
II	398377	T	1.000000	INTERG
II	400386	G	1.000000	S	YBR080C	169	CTA	169	L	L
II	401143	G	1.000000	INTERG
II	406266	T	1.000000	INTERG
II	407115	T	1.000000	NS	YBR082C	19	AAA	19	*	K
II	407778	G	1.000000	INTERG
II	409101	T	1.000000	INTERG
II	411836	T	1.000000	S	YBR084W	261	GTT	261	V	V
II	415863	C	1.000000	INTERG
II	415869	C	1.000000	INTERG
II	417531	T	1.000000	INTERG
II	418288	C	1.000000	INTERG
II	419937	T	1.000000	INTERG
II	420603	T	1.000000	S	YBR086C	813	ACA	813	T	T
II	421147	C	1.000000	NS	YBR086C	632	CGA	632	L	R
II	423312	T	1.000000	INTERG
II	423618	G	1.000000	INTERG
II	429095	C	1.000000	NS	YBR092C	3	GAG	3	K	E
II	429890	C	0.311530	S	YBR093C	354	AAG	354	K	K
II	435279	C	1.000000	NS	YBR095C	140	GAG	140	D	E
II	439615	A	1.000000	NS	YBR097W	889	AAT	889	D	N
II	440220	T	1.000000	S	YBR097W	1090	CCT	1090	P	P
II	441985	T	1.000000	NS	YBR098W	157	TTT	157	L	F
II	447756	C	1.000000	S	YBR103W	16	TGC	16	C	C
II	447806	A	1.000000	NS	YBR103W	33	AAA	33	R	K
II	448172	C	1.000000	NS	YBR103W	155	GCA	155	V	A
II	448470	A	1.000000	S	YBR103W	254	CTA	254	L	L
II	448507	T	1.000000	NS	YBR103W	267	TTT	267	V	F
II	448634	C	1.000000	NS	YBR103W	309	ACC	309	I	T
II	449253	T	1.000000	S	YBR103W	515	AAT	515	N	N
II	449588	A	1.000000	INTERG
II	451661	G	1.000000	S	YBR105C	103	AGC	103	S	S
II	452218	G	1.000000	INTERG
II	462458	C	1.000000	NS	YBR111W-A	107	ACT	107	I	T
II	464041	A	0.409786	NS	YBR112C	577	CTA	577	Q	L
II	464130	T	0.207303	S	YBR112C	547	CAA	547	Q	Q
II	464940	T	1.000000	NS	YBR112C	277	GAA	277	D	E
II	465103	C	1.000000	NS	YBR112C	223	GGG	223	E	G
II	465493	T	1.000000	NS	YBR112C	93	AAA	93	R	K
II	469267	G	1.000000	NS	YBR114W	674	GCG	674	T	A
II	470873	C	1.000000	S	YBR115C	1018	TTG	1018	L	L
II	471446	T	1.000000	S	YBR115C	827	AAA	827	K	K
II	472718	A	1.000000	S	YBR115C	403	GAT	403	D	D
II	473462	C	1.000000	NS	YBR115C	155	CAG	155	H	Q
II	475497	T	1.000000	NS	YBR117C	314	AAG	314	R	K
II	475713	A	1.000000	NS	YBR117C	242	ATC	242	T	I
II	477277	G	1.000000	INTERG
II	479536	T	1.000000	NS	YBR119W	67	TGT	67	R	C
II	479969	A	1.000000	NS	YBR119W	211	CAG	211	L	Q
II	480137	T	1.000000	NS	YBR119W	267	GTA	267	A	V
II	480275	T	1.000000	NS	YBR119W	313	CTA	313	P	L
II	480674	G	1.000000	S	YBR120C	84	CTA	84	L	L
II	481661	A	1.000000	S	YBR121C	569	ATT	569	I	I
II	481711	G	1.000000	S	YBR121C	553	CTA	553	L	L
II	481964	A	1.000000	S	YBR121C	468	GGT	468	G	G
II	486033	G	1.000000	NS	YBR123C	220	ACT	220	I	T
II	487047	A	1.000000	INTERG
II	488757	A	1.000000	INTERG
II	495579	A	1.000000	INTERG
II	500320	G	1.000000	NS	YBR132C	375	CAT	375	N	H
II	500677	A	1.000000	NS	YBR132C	256	TAT	256	H	Y
II	501746	C	1.000000	INTERG
II	507491	A	1.000000	S	YBR136W	608	ACA	608	T	T
II	508712	G	1.000000	S	YBR136W	1015	GTG	1015	V	V
II	509485	T	1.000000	NS	YBR136W	1273	ATT	1273	N	I
II	519225	T	1.000000	S	YBR140C	2468	GAA	2468	E	E
II	522555	C	1.000000	S	YBR140C	1358	CTG	1358	L	L
II	528018	A	1.000000	NS	YBR141C	7	AAT	7	K	N
II	537038	G	1.000000	NS	YBR147W	155	AGA	155	T	R
II	547729	G	1.000000	S	YBR153W	90	AAG	90	K	K
II	562976	G	1.000000	INTERG
II	567339	T	1.000000	NS	YBR163W	539	GAT	539	E	D
II	572291	G	1.000000	INTERG
II	572565	C	1.000000	S	YBR168W	65	GAC	65	D	D
II	573826	A	1.000000	INTERG
II	577615	G	1.000000	NS	YBR170C	158	CAT	158	Y	H
II	599195	A	1.000000	S	YBR185C	255	TAT	255	Y	Y
II	602120	C	1.000000	NS	YBR186W	523	TCA	523	L	S
II	603916	C	1.000000	S	YBR188C	64	GTG	64	V	V
II	604878	G	1.000000	NS	YBR189W	124	CGG	124	P	R
II	606170	A	1.000000	NS	YBR190W	69	ATC	69	V	I
II	607593	G	1.000000	INTERG
II	612283	T	1.000000	NS	YBR196C	540	AAT	540	D	N
II	615549	A	1.000000	NS	YBR197C	103	GTA	103	A	V
II	619004	A	1.000000	S	YBR199W	32	GCA	32	A	A
II	623278	C	1.000000	INTERG
II	625597	A	1.000000	INTERG
II	626623	C	1.000000	S	YBR202W	284	TGC	284	C	C
II	632913	T	1.000000	NS	YBR204C	157	ATG	157	V	M
II	635959	T	1.000000	NS	YBR207W	272	TCA	272	A	S
II	637041	T	1.000000	NS	YBR208C	1724	AAG	1724	E	K
II	646716	T	1.000000	S	YBR211C	139	TCA	139	S	S
II	649050	A	1.000000	NS	YBR212W	389	ATC	389	V	I
II	660369	G	1.000000	S	YBR218C	627	TCC	627	S	S
II	678375	A	1.000000	S	YBR229C	283	TTG	283	L	L
II	682491	A	1.000000	NS	YBR231C	200	AAT	200	K	N
II	682660	T	1.000000	NS	YBR231C	144	AAG	144	T	K
II	687689	C	1.000000	S	YBR235W	263	GAC	263	D	D
II	707207	G	1.000000	INTERG
II	707846	A	1.000000	NS	YBR244W	107	ATC	107	V	I
II	709875	G	1.000000	NS	YBR245C	555	GAC	555	E	D
II	713889	A	1.000000	S	YBR247C	189	ACT	189	T	T
II	729905	A	1.000000	S	YBR258C	86	TAT	86	Y	Y
II	732411	T	1.000000	S	YBR259W	675	TAT	675	Y	Y
II	732636	G	1.000000	INTERG
II	734445	G	1.000000	S	YBR260C	65	TTC	65	F	F
II	734775	A	1.000000	INTERG
II	737571	A	1.000000	S	YBR263W	436	GTA	436	V	V
II	744147	C	1.000000	S	YBR270C	84	CGG	84	R	R
II	745594	T	1.000000	NS	YBR271W	248	GTG	248	A	V
II	752535	C	1.000000	NS	YBR275C	1524	AAG	1524	N	K
II	758975	G	1.000000	NS	YBR276C	357	CCC	357	T	P
II	759350	C	1.000000	NS	YBR276C	232	GCA	232	T	A
II	761349	A	1.000000	S	YBR279W	31	GAA	31	E	E
II	764849	T	1.000000	INTERG
II	773550	C	1.000000	NS	YBR284W	771	ACT	771	S	T
II	777253	A	1.000000	NS	YBR287W	228	TAT	228	S	Y
II	780404	A	0.318209	S	YBR289W	246	CAA	246	Q	Q
II	780413	A	0.210391	S	YBR289W	249	CAA	249	Q	Q
II	790990	C	1.000000	NS	YBR294W	586	CCA	586	S	P
II	792149	G	1.000000	INTERG
II	792199	A	1.000000	INTERG
II	792233	G	1.000000	INTERG
II	794058	A	1.000000	NS	YBR295W	404	ACA	404	A	T
II	801661	T	0.713847	NS	YBR297W	380	GTT	380	D	V
II	801662	A	0.713845	NS	YBR297W	380	GAA	380	D	E
II	801665	C	0.666730	S	YBR297W	381	GTC	381	V	V
II	801676	T	0.554245	NS	YBR297W	385	GTA	385	G	V
II	801677	G	0.567596	S	YBR297W	385	GGG	385	G	G
II	801689	G	0.488323	S	YBR297W	389	AAG	389	K	K
II	801690	G	0.476727	NS	YBR297W	390	GCA	390	S	A
II	801693	C	0.471810	S	YBR297W	391	CTG	391	L	L
II	801699	A	0.425457	NS	YBR297W	393	ATA	393	V	I
II	801926	A	0.443824	S	YBR297W	468	CCA	468	P	P
II	801947	G	0.566940	INTERG
II	802107	A	0.488621	INTERG
II	802656	C	1.000000	NS	YBR298C	607	AGC	607	N	S
II	803024	C	0.418090	NS	YBR298C	484	ATG	484	I	M
II	803737	T	0.418016	NS	YBR298C	247	ACG	247	A	T
II	804707	G	1.000000	INTERG
II	810077	C	0.211895	INTERG
II	813097	T	0.245460	INTERG
II	813107	G	0.732073	INTERG
II	813110	G	0.716136	INTERG
II	813118	G	1.000000	INTERG
II	813119	G	0.228584	INTERG
III	26	A	0.448506	INTERG
III	78	A	0.205159	INTERG
III	342	A	0.257359	INTERG
III	388	C	0.307026	INTERG
III	391	C	0.260325	INTERG
III	402	C	0.302709	INTERG
III	403	A	0.446549	INTERG
III	482	T	0.362928	INTERG
III	517	T	0.300892	INTERG
III	550	A	0.496532	INTERG
III	583	C	0.366216	INTERG
III	651	G	0.243515	INTERG
III	756	T	0.264646	INTERG
III	947	A	0.200916	INTERG
III	1933	T	0.434948	NS	YCL076W	181	GTG	181	A	V
III	2869	G	1.000000	INTERG
III	4832	G	0.462217	INTERG
III	5229	C	0.406702	INTERG
III	5350	T	0.344662	INTERG
III	8455	A	0.661237	INTERG
III	8530	C	0.635362	INTERG
III	8572	C	1.000000	INTERG
III	8891	T	0.497271	INTERG
III	15688	T	1.000000	INTERG
III	16091	G	1.000000	NS	YCL064C	264	CAT	264	D	H
III	16356	A	1.000000	S	YCL064C	175	GGT	175	G	G
III	30865	T	1.000000	INTERG
III	34035	A	1.000000	INTERG
III	34403	T	1.000000	NS	YCL052C	331	ACC	331	A	T
III	37801	G	1.000000	INTERG
III	40663	T	1.000000	NS	YCL049C	21	TAT	21	S	Y
III	45718	G	1.000000	S	YCL045C	396	TTC	396	F	F
III	49187	T	1.000000	S	YCL043C	345	GAA	345	E	E
III	56599	T	1.000000	INTERG
III	56713	T	1.000000	INTERG
III	63399	T	1.000000	INTERG
III	71839	T	1.000000	S	YCL027W	13	TTG	13	L	L
III	72790	G	1.000000	NS	YCL027W	330	GAT	330	N	D
III	91052	G	1.000000	INTERG
III	95493	A	1.000000	S	YCL016C	91	TTG	91	L	L
III	100388	T	1.000000	NS	YCL014W	1370	TTT	1370	I	F
III	100583	A	1.000000	NS	YCL014W	1435	AAA	1435	E	K
III	100768	G	1.000000	S	YCL014W	1496	TCG	1496	S	S
III	105414	A	1.000000	S	YCL009C	45	CCT	45	P	P
III	108943	G	1.000000	INTERG
III	111960	T	1.000000	S	YCL001W	15	AAT	15	N	N
III	114030	A	1.000000	INTERG
III	120271	T	1.000000	NS	YCR004C	16	GAA	16	D	E
III	124270	G	0.626393	INTERG
III	127437	G	1.000000	INTERG
III	137654	T	1.000000	INTERG
III	148115	A	1.000000	INTERG
III	148833	C	1.000000	NS	YCR018C	24	GGG	24	E	G
III	148983	C	1.000000	INTERG
III	149102	T	1.000000	INTERG
III	149289	T	1.000000	INTERG
III	149514	G	0.302316	INTERG
III	149523	A	0.298651	INTERG
III	149858	C	1.000000	INTERG
III	150097	T	1.000000	INTERG
III	151728	C	0.292987	S	YCR018C-A	45	TCG	45	S	S
III	151749	A	0.238702	S	YCR018C-A	38	ATT	38	I	I
III	151755	A	0.226475	NS	YCR018C-A	36	GAT	36	E	D
III	154005	T	1.000000	INTERG
III	155181	G	1.000000	INTERG
III	170054	A	1.000000	INTERG
III	171878	C	1.000000	NS	YCR028C	183	GGT	183	S	G
III	175328	G	1.000000	NS	YCR030C	371	CCC	371	S	P
III	175359	C	1.000000	S	YCR030C	360	CAG	360	Q	Q
III	175569	C	1.000000	S	YCR030C	290	CCG	290	P	P
III	181211	C	1.000000	S	YCR032W	564	ACC	564	T	T
III	181524	A	1.000000	NS	YCR032W	669	AAG	669	Q	K
III	189158	C	1.000000	S	YCR033W	890	AGC	890	S	S
III	196670	G	1.000000	S	YCR037C	172	GAC	172	D	D
III	196733	T	1.000000	S	YCR037C	151	ACA	151	T	T
III	196939	C	1.000000	NS	YCR037C	83	GGT	83	R	G
III	204800	A	1.000000	NS	YCR042C	200	TCT	200	A	S
III	205808	G	1.000000	INTERG
III	206032	T	1.000000	INTERG
III	208066	A	1.000000	INTERG
III	210666	A	1.000000	INTERG
III	218280	T	1.000000	INTERG
III	220866	C	1.000000	NS	YCR057C	788	GGA	788	E	G
III	222644	T	1.000000	NS	YCR057C	195	ATA	195	M	I
III	225105	G	1.000000	INTERG
III	225414	G	1.000000	INTERG
III	226510	T	1.000000	S	YCR061W	316	GTT	316	V	V
III	236352	A	1.000000	INTERG
III	239203	C	1.000000	NS	YCR069W	50	ACA	50	I	T
III	241027	T	1.000000	S	YCR072C	442	GGA	442	G	G
III	245120	A	0.536145	S	YCR073C	488	CCT	488	P	P
III	253109	T	1.000000	S	YCR079W	89	TTG	89	L	L
III	253118	T	1.000000	NS	YCR079W	92	TCT	92	P	S
III	255126	G	1.000000	S	YCR081W	252	TCG	252	S	S
III	261752	A	1.000000	NS	YCR084C	234	ATG	234	T	M
III	271425	T	1.000000	NS	YCR089W	1331	TTA	1331	S	L
III	273292	A	1.000000	INTERG
III	275117	T	1.000000	S	YCR091W	238	TCT	238	S	S
III	275653	G	1.000000	NS	YCR091W	417	AGA	417	K	R
III	293763	A	1.000000	INTERG
III	293855	A	1.000000	NS	YCR097W	7	ATA	7	M	I
III	294761	G	1.000000	INTERG
III	294877	C	1.000000	INTERG
III	295285	C	1.000000	INTERG
III	295405	T	1.000000	INTERG
III	295441	T	1.000000	INTERG
III	295466	G	1.000000	INTERG
III	300695	A	1.000000	INTERG
III	300804	G	1.000000	INTERG
III	302896	C	1.000000	S	YCR101C	45	TCG	45	S	S
III	303798	A	1.000000	INTERG
III	305038	C	0.312255	NS	YCR102C	144	GCA	144	T	A
III	305618	G	0.639434	INTERG
III	307046	T	0.214003	INTERG
III	307685	C	0.240707	INTERG
III	307690	A	0.442670	INTERG
III	307999	A	0.585618	NS	YCR104W	67	ATT	67	V	I
III	309791	G	0.633468	NS	YCR105W	241	TGC	241	Y	C
III	314378	A	0.261531	S	YCR107W	163	TTA	163	L	L
III	315693	A	0.225204	INTERG
III	316156	A	0.340192	S	YCR108C	11	GGT	11	G	G
III	316159	G	0.337359	NS	YCR108C	10	ATC	10	M	I
III	316198	A	0.279190	INTERG
III	316295	C	0.221205	INTERG
III	316304	A	0.370172	INTERG
III	316311	G	0.727522	INTERG
III	316313	C	0.726527	INTERG
III	316323	A	0.507365	INTERG
III	316326	A	1.000000	INTERG
III	316464	C	0.392620	INTERG
III	316481	G	0.266249	INTERG
III	316488	T	0.308881	INTERG
III	316489	C	0.277104	INTERG
III	316499	G	0.316010	INTERG
III	316502	T	0.293466	INTERG
III	316526	A	0.266327	INTERG
III	316528	T	0.227700	INTERG
III	316533	T	0.322009	INTERG
III	316535	A	0.317745	INTERG
III	316583	T	0.755907	INTERG
III	316589	T	0.669542	INTERG
IV	31	A	0.330930	INTERG
IV	43	A	0.245492	INTERG
IV	99	A	0.680609	INTERG
IV	5517	T	1.000000	INTERG
IV	9625	A	0.656921	S	YDL246C	44	GGT	44	G	G
IV	9628	A	0.627006	S	YDL246C	43	TGT	43	C	C
IV	9636	A	0.403582	NS	YDL246C	41	TGT	41	G	C
IV	9637	G	0.403872	S	YDL246C	40	ACC	40	T	T
IV	9640	T	0.403620	S	YDL246C	39	GCA	39	A	A
IV	9643	C	0.597417	S	YDL246C	38	AAG	38	K	K
IV	9652	A	0.299738	NS	YDL246C	35	TTT	35	L	F
IV	17527	G	0.234597	INTERG
IV	17529	C	0.248477	INTERG
IV	17533	C	0.249115	INTERG
IV	17535	C	0.227991	INTERG
IV	17537	A	0.225636	INTERG
IV	17550	T	0.282688	INTERG
IV	17552	T	0.281741	INTERG
IV	17615	T	0.238871	NS	YDL243C	318	ATT	318	L	I
IV	17620	A	0.216319	NS	YDL243C	316	GTT	316	A	V
IV	17968	C	0.216498	NS	YDL243C	200	AGA	200	K	R
IV	18200	G	0.754447	S	YDL243C	123	CTA	123	L	L
IV	18219	G	0.532310	S	YDL243C	116	GTC	116	V	V
IV	18231	A	0.391232	S	YDL243C	112	TCT	112	S	S
IV	18624	G	0.353177	INTERG
IV	18682	G	0.784399	INTERG
IV	18683	C	0.778942	INTERG
IV	20624	A	1.000000	INTERG
IV	30424	C	1.000000	NS	YDL238C	11	GTC	11	F	V
IV	30597	A	1.000000	INTERG
IV	34961	A	1.000000	NS	YDL234C	506	ATG	506	R	M
IV	35209	G	1.000000	S	YDL234C	423	GAC	423	D	D
IV	42021	C	1.000000	NS	YDL231C	75	GGC	75	D	G
IV	42146	T	1.000000	NS	YDL231C	33	AAA	33	N	K
IV	42970	A	1.000000	NS	YDL230W	91	AGG	91	G	R
IV	43019	A	1.000000	NS	YDL230W	107	CAT	107	R	H
IV	54838	A	1.000000	S	YDL224C	503	GCT	503	A	A
IV	63626	T	1.000000	NS	YDL220C	465	ATA	465	V	I
IV	65400	T	1.000000	S	YDL219W	53	TCT	53	S	S
IV	66763	A	1.000000	NS	YDL218W	91	ATT	91	V	I
IV	67549	T	1.000000	INTERG
IV	67842	T	1.000000	INTERG
IV	68241	A	1.000000	S	YDL217C	122	TCT	122	S	S
IV	68911	C	1.000000	INTERG
IV	72324	T	1.000000	NS	YDL215C	532	TAT	532	F	Y
IV	72434	C	1.000000	NS	YDL215C	495	GAG	495	D	E
IV	74634	A	1.000000	NS	YDL214C	638	TCT	638	P	S
IV	74712	T	1.000000	NS	YDL214C	612	AAT	612	D	N
IV	76186	A	1.000000	S	YDL214C	120	GTT	120	V	V
IV	76499	C	1.000000	NS	YDL214C	16	AGT	16	T	S
IV	77807	C	1.000000	NS	YDL213C	54	GCC	54	P	A
IV	79474	A	1.000000	S	YDL211C	313	GAT	313	D	D
IV	80056	T	1.000000	S	YDL211C	119	TCA	119	S	S
IV	83947	G	1.000000	INTERG
IV	84183	T	1.000000	INTERG
IV	84600	C	1.000000	NS	YDL210W	111	CGT	111	G	R
IV	85778	T	1.000000	S	YDL210W	503	TTT	503	F	F
IV	86117	A	1.000000	INTERG
IV	86424	A	1.000000	NS	YDL209C	268	ATG	268	K	M
IV	95486	G	1.000000	S	YDL204W	294	CCG	294	P	P
IV	103991	C	1.000000	S	YDL198C	187	GCG	187	A	A
IV	105908	A	1.000000	NS	YDL197C	196	ATA	196	K	I
IV	106225	C	1.000000	S	YDL197C	90	GAG	90	E	E
IV	108206	A	1.000000	S	YDL195W	333	CTA	333	L	L
IV	114992	T	1.000000	NS	YDL193W	107	TTT	107	L	F
IV	115453	G	1.000000	NS	YDL193W	261	CGA	261	Q	R
IV	116257	T	1.000000	INTERG
IV	141605	A	1.000000	S	YDL177C	39	CCT	39	P	P
IV	141650	C	1.000000	S	YDL177C	24	AAG	24	K	K
IV	143902	G	1.000000	S	YDL176W	602	CCG	602	P	P
IV	147875	T	1.000000	INTERG
IV	150505	T	1.000000	S	YDL171C	1712	AAA	1712	K	K
IV	168285	G	1.000000	NS	YDL161W	191	GGC	191	D	G
IV	171883	T	1.000000	S	YDL160C	16	ACA	16	T	T
IV	172151	T	1.000000	INTERG
IV	172218	C	1.000000	NS	YDL159W-A	13	CGT	13	C	R
IV	172408	T	1.000000	INTERG
IV	172558	C	1.000000	S	YDL159W	26	AAC	26	N	N
IV	172570	A	1.000000	S	YDL159W	30	CAA	30	Q	Q
IV	172823	G	1.000000	NS	YDL159W	115	GCC	115	S	A
IV	172966	A	1.000000	S	YDL159W	162	TTA	162	L	L
IV	172987	T	1.000000	S	YDL159W	169	GCT	169	A	A
IV	174089	A	1.000000	NS	YDL158C	29	GTT	29	A	V
IV	174546	T	1.000000	NS	YDL157C	15	AAG	15	E	K
IV	174862	A	1.000000	INTERG
IV	178489	G	1.000000	S	YDL154W	52	TCG	52	S	S
IV	178909	T	1.000000	S	YDL154W	192	ACT	192	T	T
IV	179020	C	1.000000	S	YDL154W	229	AAC	229	N	N
IV	179134	T	1.000000	S	YDL154W	267	GGT	267	G	G
IV	179240	C	1.000000	S	YDL154W	303	CTA	303	L	L
IV	179480	A	1.000000	NS	YDL154W	383	AAC	383	D	N
IV	179651	G	1.000000	NS	YDL154W	440	GAT	440	N	D
IV	179674	T	1.000000	S	YDL154W	447	CTT	447	L	L
IV	179696	C	1.000000	NS	YDL154W	455	CTT	455	I	L
IV	180086	A	1.000000	NS	YDL154W	585	ACA	585	A	T
IV	180121	A	1.000000	S	YDL154W	596	TTA	596	L	L
IV	180628	G	1.000000	S	YDL154W	765	GAG	765	E	E
IV	187974	C	1.000000	INTERG
IV	194317	G	1.000000	INTERG
IV	195463	G	1.000000	NS	YDL145C	905	ACC	905	I	T
IV	196790	A	1.000000	NS	YDL145C	463	TCA	463	A	S
IV	199926	A	1.000000	INTERG
IV	200022	T	1.000000	S	YDL143W	9	GCT	9	A	A
IV	200256	A	1.000000	S	YDL143W	87	TCA	87	S	S
IV	203294	C	1.000000	NS	YDL141W	86	CTC	86	I	L
IV	203381	A	1.000000	NS	YDL141W	115	AAT	115	D	N
IV	205435	A	1.000000	S	YDL140C	1709	GGT	1709	G	G
IV	205636	T	0.228953	S	YDL140C	1642	CCA	1642	P	P
IV	211135	G	1.000000	INTERG
IV	213169	G	1.000000	INTERG
IV	213439	G	1.000000	NS	YDL138W	30	GGA	30	E	G
IV	218116	C	1.000000	S	YDL136W	173	CGA	173	R	R
IV	220373	A	1.000000	S	YDL134C	133	GGT	133	G	G
IV	221995	A	1.000000	INTERG
IV	222144	T	1.000000	INTERG
IV	222751	G	1.000000	NS	YDL133W	109	GAT	109	N	D
IV	231698	A	1.000000	S	YDL129W	225	CGA	225	R	R
IV	233101	A	1.000000	S	YDL128W	150	GTA	150	V	V
IV	234088	T	1.000000	INTERG
IV	235760	T	1.000000	S	YDL127W	278	CGT	278	R	R
IV	242179	A	1.000000	INTERG
IV	248779	T	1.000000	S	YDL117W	67	TTA	67	L	L
IV	249864	T	1.000000	S	YDL117W	428	GTT	428	V	V
IV	256990	A	1.000000	S	YDL113C	522	CGT	522	R	R
IV	259118	T	1.000000	S	YDL112W	68	GAT	68	D	D
IV	260233	G	1.000000	NS	YDL112W	440	AGC	440	N	S
IV	260728	G	1.000000	NS	YDL112W	605	GGT	605	D	G
IV	262128	A	1.000000	NS	YDL112W	1072	AAT	1072	D	N
IV	262589	G	1.000000	NS	YDL112W	1225	ATG	1225	I	M
IV	262662	T	1.000000	NS	YDL112W	1250	TCG	1250	A	S
IV	263044	G	1.000000	NS	YDL112W	1377	AGT	1377	N	S
IV	267063	A	1.000000	S	YDL109C	47	TTA	47	L	L
IV	267372	A	1.000000	INTERG
IV	267422	T	1.000000	INTERG
IV	270158	T	1.000000	INTERG
IV	272031	T	1.000000	INTERG
IV	273835	G	1.000000	NS	YDL104C	348	CTT	348	F	L
IV	274059	C	1.000000	NS	YDL104C	273	AGA	273	K	R
IV	274922	T	1.000000	INTERG
IV	277546	T	1.000000	S	YDL102W	225	AAT	225	N	N
IV	278164	T	1.000000	S	YDL102W	431	ACT	431	T	T
IV	278914	A	1.000000	S	YDL102W	681	CTA	681	L	L
IV	279037	T	1.000000	S	YDL102W	722	GCT	722	A	A
IV	282594	C	1.000000	NS	YDL100C	195	GAC	195	N	D
IV	282713	T	1.000000	NS	YDL100C	155	GAC	155	G	D
IV	284539	A	1.000000	INTERG
IV	285379	G	0.338451	INTERG
IV	285568	T	1.000000	S	YDL097C	376	AAA	376	K	K
IV	289558	C	1.000000	INTERG
IV	291531	T	1.000000	S	YDL093W	541	TTT	541	F	F
IV	292625	G	1.000000	INTERG
IV	292985	G	1.000000	NS	YDL092W	69	GGC	69	S	G
IV	295947	C	1.000000	NS	YDL090C	128	GGC	128	D	G
IV	296409	C	1.000000	INTERG
IV	297096	T	1.000000	NS	YDL089W	93	TTC	93	V	F
IV	298459	T	1.000000	S	YDL088C	515	ACA	515	T	T
IV	300204	T	1.000000	INTERG
IV	300962	C	1.000000	NS	YDL087C	13	AGA	13	K	R
IV	301238	C	1.000000	INTERG
IV	301553	A	1.000000	S	YDL086W	47	GTA	47	V	V
IV	311787	T	1.000000	NS	YDL080C	229	ATA	229	V	I
IV	318012	G	1.000000	NS	YDL077C	703	CAC	703	Q	H
IV	322880	A	1.000000	NS	YDL075W	219	AAG	219	E	K
IV	323757	G	1.000000	INTERG
IV	327315	T	1.000000	NS	YDL073W	235	TCT	235	P	S
IV	329866	A	1.000000	NS	YDL072C	194	AAT	194	K	N
IV	340555	T	1.000000	INTERG
IV	345134	C	1.000000	INTERG
IV	352550	C	1.000000	INTERG
IV	352697	C	1.000000	INTERG
IV	352704	G	1.000000	INTERG
IV	352902	A	1.000000	NS	YDL056W	9	AAA	9	R	K
IV	352951	A	1.000000	S	YDL056W	25	ATA	25	I	I
IV	353194	C	1.000000	S	YDL056W	106	GAC	106	D	D
IV	353608	A	1.000000	S	YDL056W	244	TCA	244	S	S
IV	356055	A	1.000000	S	YDL055C	235	AAT	235	N	N
IV	356492	G	1.000000	S	YDL055C	90	CTG	90	L	L
IV	356541	G	1.000000	S	YDL055C	73	GTC	73	V	V
IV	356853	A	1.000000	INTERG
IV	357312	C	1.000000	INTERG
IV	363194	A	1.000000	NS	YDL052C	130	AGT	130	R	S
IV	364357	A	1.000000	NS	YDL051W	136	AAA	136	E	K
IV	366499	G	1.000000	INTERG
IV	369525	T	1.000000	INTERG
IV	371996	A	1.000000	INTERG
IV	372053	T	1.000000	INTERG
IV	384165	C	0.561687	INTERG
IV	384496	A	0.243231	INTERG
IV	384577	A	0.288749	INTERG
IV	384580	G	0.349170	INTERG
IV	384581	G	0.334473	INTERG
IV	384587	G	0.347572	INTERG
IV	384595	G	0.281319	INTERG
IV	384601	G	0.219687	NS	YDL037C	329	TAC	329	*	Y
IV	384602	G	0.212096	NS	YDL037C	329	TCA	329	*	S
IV	385250	A	1.000000	NS	YDL037C	113	ATT	113	T	I
IV	385473	C	1.000000	NS	YDL037C	39	GAA	39	K	E
IV	385712	A	1.000000	INTERG
IV	385750	C	1.000000	INTERG
IV	385860	A	1.000000	INTERG
IV	385961	A	1.000000	INTERG
IV	386785	C	1.000000	INTERG
IV	388147	C	1.000000	NS	YDL036C	252	AGG	252	K	R
IV	388305	G	1.000000	S	YDL036C	199	GTC	199	V	V
IV	389334	T	1.000000	S	YDL035C	908	AAA	908	K	K
IV	392061	C	1.000000	NS	YDL034W	93	TTC	93	L	F
IV	397692	A	1.000000	S	YDL030W	52	TCA	52	S	S
IV	411053	A	1.000000	INTERG
IV	411497	T	1.000000	INTERG
IV	415049	C	1.000000	INTERG
IV	432626	A	1.000000	S	YDL011C	2	GCT	2	A	A
IV	433781	A	1.000000	S	YDL008W	95	AGA	95	R	R
IV	437723	C	1.000000	INTERG
IV	440838	G	1.000000	INTERG
IV	441367	T	1.000000	NS	YDL005C	315	AAC	315	D	N
IV	444214	C	1.000000	INTERG
IV	446685	G	1.000000	INTERG
IV	448388	C	1.000000	S	YDL001W	135	ACC	135	T	T
IV	452897	G	1.000000	INTERG
IV	453449	C	1.000000	S	YDR002W	135	TGC	135	C	C
IV	454817	C	1.000000	S	YDR003W-A	12	GCC	12	A	A
IV	456352	C	1.000000	S	YDR004W	384	CGC	384	R	R
IV	456683	T	1.000000	INTERG
IV	456852	C	1.000000	NS	YDR005C	418	GAG	418	K	E
IV	457671	T	1.000000	NS	YDR005C	145	ACA	145	A	T
IV	458036	A	1.000000	NS	YDR005C	23	ATC	23	T	I
IV	458153	T	1.000000	INTERG
IV	458209	T	1.000000	INTERG
IV	463276	A	1.000000	INTERG
IV	465006	T	1.000000	INTERG
IV	465718	G	1.000000	INTERG
IV	466223	G	1.000000	NS	YDR011W	102	GGC	102	D	G
IV	470731	T	1.000000	INTERG
IV	471061	C	1.000000	INTERG
IV	475078	T	1.000000	S	YDR014W	345	TTA	345	L	L
IV	479557	C	1.000000	NS	YDR017C	904	AGA	904	K	R
IV	483467	T	1.000000	NS	YDR018C	132	ATT	132	V	I
IV	486941	G	1.000000	S	YDR021W	46	CCG	46	P	P
IV	487117	A	1.000000	NS	YDR021W	105	AAC	105	S	N
IV	491790	C	1.000000	NS	YDR025W	92	TAC	92	*	Y
IV	492346	A	1.000000	INTERG
IV	501469	T	1.000000	INTERG
IV	504419	A	1.000000	NS	YDR032C	93	TGT	93	R	C
IV	507414	C	1.000000	INTERG
IV	507578	A	1.000000	INTERG
IV	509244	G	1.000000	INTERG
IV	513301	A	0.247257	INTERG
IV	513316	T	0.225787	INTERG
IV	513320	C	0.229574	INTERG
IV	521189	C	1.000000	INTERG
IV	524785	T	1.000000	INTERG
IV	525250	T	1.000000	INTERG
IV	527785	T	0.501649	NS	YDR038C	971	ATA	971	M	I
IV	538617	T	1.000000	INTERG
IV	538866	T	1.000000	INTERG
IV	539196	A	1.000000	INTERG
IV	539207	C	1.000000	INTERG
IV	539475	A	1.000000	INTERG
IV	541221	T	1.000000	INTERG
IV	541280	A	1.000000	INTERG
IV	542637	G	1.000000	INTERG
IV	548356	C	1.000000	INTERG
IV	549083	G	1.000000	S	YDR046C	498	GGC	498	G	G
IV	550652	G	1.000000	INTERG
IV	571372	G	1.000000	NS	YDR060W	242	GTT	242	I	V
IV	573174	G	1.000000	S	YDR060W	842	AAG	842	K	K
IV	575378	T	1.000000	S	YDR061W	405	AAT	405	N	N
IV	575468	C	1.000000	NS	YDR061W	435	GAC	435	E	D
IV	578506	G	1.000000	INTERG
IV	578512	C	1.000000	INTERG
IV	579494	T	1.000000	NS	YDR064W	13	TCA	13	P	S
IV	579869	T	1.000000	NS	YDR064W	138	TGG	138	R	W
IV	582284	C	1.000000	NS	YDR066C	72	AGG	72	K	R
IV	584486	T	1.000000	NS	YDR068W	258	GAT	258	E	D
IV	590707	A	1.000000	NS	YDR072C	213	CTA	213	P	L
IV	596184	G	1.000000	NS	YDR074W	764	AGG	764	S	R
IV	598474	T	1.000000	NS	YDR076W	3	TTT	3	L	F
IV	601038	A	0.482663	S	YDR077W	82	ACA	82	T	T
IV	601041	G	0.472566	S	YDR077W	83	GAG	83	E	E
IV	603899	C	1.000000	INTERG
IV	605918	C	1.000000	S	YDR080W	637	GAC	637	D	D
IV	614738	C	1.000000	S	YDR085C	471	CCG	471	P	P
IV	624093	A	1.000000	NS	YDR089W	661	AAT	661	S	N
IV	626331	C	1.000000	INTERG
IV	630898	G	1.000000	INTERG
IV	632653	A	1.000000	NS	YDR093W	458	AAT	458	D	N
IV	634669	C	1.000000	S	YDR093W	1130	CGA	1130	R	R
IV	642192	C	1.000000	NS	YDR097C	549	AGC	549	I	S
IV	643151	C	1.000000	S	YDR097C	229	CCG	229	P	P
IV	643795	T	1.000000	NS	YDR097C	15	AAA	15	E	K
IV	653476	C	1.000000	INTERG
IV	661204	A	1.000000	NS	YDR104C	1236	TTC	1236	S	F
IV	665256	G	1.000000	INTERG
IV	680091	A	1.000000	INTERG
IV	684570	A	1.000000	NS	YDR117C	358	ATT	358	M	I
IV	697118	G	1.000000	NS	YDR122W	807	GTG	807	M	V
IV	697685	A	1.000000	NS	YDR122W	996	AAT	996	H	N
IV	705168	G	1.000000	NS	YDR127W	229	GCA	229	T	A
IV	706707	G	1.000000	NS	YDR127W	742	GTT	742	I	V
IV	717840	A	1.000000	S	YDR131C	207	AAT	207	N	N
IV	721941	C	1.000000	INTERG
IV	722460	A	1.000000	INTERG
IV	724570	G	1.000000	S	YDR135C	994	ATC	994	I	I
IV	725514	A	1.000000	S	YDR135C	680	TTA	680	L	L
IV	726292	C	1.000000	S	YDR135C	420	ACG	420	T	T
IV	727626	G	1.000000	INTERG
IV	727685	G	1.000000	INTERG
IV	732240	A	1.000000	NS	YDR138W	555	ACC	555	A	T
IV	732994	G	1.000000	INTERG
IV	734474	G	1.000000	NS	YDR140W	113	GAT	113	N	D
IV	738776	G	1.000000	S	YDR141C	408	CTA	408	L	L
IV	741699	C	1.000000	INTERG
IV	743811	C	1.000000	NS	YDR143C	22	GAT	22	N	D
IV	747613	G	1.000000	S	YDR145W	292	GAG	292	E	E
IV	752043	T	1.000000	NS	YDR147W	138	ATA	138	T	I
IV	757937	C	0.755581	S	YDR150W	770	GCC	770	A	A
IV	758028	A	0.367521	NS	YDR150W	801	ATA	801	L	I
IV	758030	G	0.275720	S	YDR150W	801	CTG	801	L	L
IV	758032	A	0.234747	NS	YDR150W	802	GAA	802	A	E
IV	758042	T	0.650327	S	YDR150W	805	GTT	805	V	V
IV	758156	G	1.000000	S	YDR150W	843	CTG	843	L	L
IV	759625	T	1.000000	NS	YDR150W	1333	TTC	1333	Y	F
IV	759686	C	1.000000	S	YDR150W	1353	GCC	1353	A	A
IV	795827	A	1.000000	INTERG
IV	800049	G	1.000000	NS	YDR170C	725	CCT	725	L	P
IV	802129	C	1.000000	NS	YDR170C	32	GAA	32	K	E
IV	816613	G	1.000000	INTERG
IV	818495	A	1.000000	S	YDR178W	182	TAA	182	*	*
IV	818525	G	1.000000	INTERG
IV	819071	A	1.000000	S	YDR179C	42	AAT	42	N	N
IV	820913	T	1.000000	INTERG
IV	825050	C	1.000000	S	YDR180W	1252	ACC	1252	T	T
IV	826324	C	1.000000	S	YDR181C	344	CAG	344	Q	Q
IV	831476	A	1.000000	NS	YDR184C	13	ATA	13	T	I
IV	847511	A	1.000000	NS	YDR194C	146	TAT	146	H	Y
IV	847822	C	1.000000	NS	YDR194C	42	AGC	42	N	S
IV	851786	T	1.000000	NS	YDR197W	187	TGT	187	S	C
IV	852341	T	1.000000	NS	YDR197W	372	TTA	372	I	L
IV	855056	T	1.000000	S	YDR200C	346	AAA	346	K	K
IV	858094	A	1.000000	INTERG
IV	861716	A	1.000000	INTERG
IV	877962	C	0.213331	INTERG
IV	884340	C	1.000000	INTERG
IV	890632	C	1.000000	S	YDR213W	294	TAC	294	Y	Y
IV	906790	C	1.000000	S	YDR219C	21	CCG	21	P	P
IV	908649	G	1.000000	S	YDR221W	440	CCG	440	P	P
IV	909033	C	1.000000	NS	YDR221W	568	AAC	568	K	N
IV	910721	C	1.000000	NS	YDR222W	223	ACC	223	I	T
IV	913331	T	1.000000	S	YDR223W	411	GAT	411	D	D
IV	913736	G	1.000000	INTERG
IV	914952	A	1.000000	INTERG
IV	916142	A	1.000000	INTERG
IV	916254	G	1.000000	INTERG
IV	917015	G	1.000000	NS	YDR226W	177	AGG	177	K	R
IV	917399	T	1.000000	INTERG
IV	917833	G	1.000000	NS	YDR227W	88	AGA	88	K	R
IV	918377	T	1.000000	NS	YDR227W	269	GAT	269	E	D
IV	920383	G	1.000000	NS	YDR227W	938	GGA	938	E	G
IV	920628	T	1.000000	NS	YDR227W	1020	TTT	1020	L	F
IV	926672	C	1.000000	NS	YDR231C	80	CGG	80	Q	R
IV	926953	G	1.000000	INTERG
IV	927028	T	1.000000	INTERG
IV	927195	A	1.000000	INTERG
IV	929660	C	1.000000	NS	YDR233C	233	AGT	233	T	S
IV	931013	C	1.000000	INTERG
IV	938323	G	1.000000	NS	YDR238C	832	CAT	832	Y	H
IV	940009	T	1.000000	NS	YDR238C	270	ACC	270	A	T
IV	955024	C	1.000000	INTERG
IV	956734	A	1.000000	NS	YDR247W	241	AAT	241	S	N
IV	957637	C	1.000000	INTERG
IV	959406	T	1.000000	NS	YDR249C	133	AAT	133	Y	N
IV	961443	T	1.000000	NS	YDR251W	277	ATT	277	T	I
IV	965160	T	1.000000	S	YDR254W	16	GAT	16	D	D
IV	967640	A	1.000000	NS	YDR255C	61	AAT	61	K	N
IV	968773	T	1.000000	NS	YDR256C	303	GAG	303	G	E
IV	969630	C	1.000000	S	YDR256C	17	AGG	17	R	R
IV	974689	A	1.000000	NS	YDR259C	365	ATA	365	K	I
IV	976464	T	1.000000	INTERG
IV	976924	C	1.000000	S	YDR260C	102	GGG	102	G	G
IV	992912	T	1.000000	INTERG
IV	994251	A	0.703569	S	YDR263C	428	TCT	428	S	S
IV	1005656	A	1.000000	INTERG
IV	1005830	T	1.000000	S	YDR269C	53	TCA	53	S	S
IV	1006085	A	1.000000	NS	YDR270W	137	ATA	137	M	I
IV	1011283	A	1.000000	INTERG
IV	1015219	A	1.000000	S	YDR277C	162	TTG	162	L	L
IV	1019340	C	1.000000	INTERG
IV	1022974	G	1.000000	INTERG
IV	1029074	T	1.000000	NS	YDR283C	326	AGT	326	G	S
IV	1032798	G	1.000000	S	YDR285W	121	ACG	121	T	T
IV	1038050	G	1.000000	NS	YDR288W	286	GCT	286	T	A
IV	1039745	A	1.000000	S	YDR291W	6	ATA	6	I	I
IV	1039928	G	1.000000	S	YDR291W	67	AAG	67	K	K
IV	1040377	C	1.000000	NS	YDR291W	217	ACG	217	M	T
IV	1043992	A	1.000000	S	YDR292C	340	TCT	340	S	S
IV	1047046	A	1.000000	S	YDR293C	783	TTG	783	L	L
IV	1047131	T	1.000000	S	YDR293C	754	GTA	754	V	V
IV	1049568	C	1.000000	INTERG
IV	1051775	A	1.000000	S	YDR294C	152	TTA	152	L	L
IV	1052308	A	1.000000	INTERG
IV	1052503	A	1.000000	INTERG
IV	1056075	T	1.000000	INTERG
IV	1056778	C	1.000000	S	YDR297W	76	GCC	76	A	A
IV	1059928	G	0.245875	NS	YDR299W	101	GGA	101	E	G
IV	1059932	G	0.276128	S	YDR299W	102	GAG	102	E	E
IV	1065836	A	1.000000	NS	YDR301W	829	AAT	829	D	N
IV	1071771	A	1.000000	INTERG
IV	1072384	C	1.000000	S	YDR304C	58	ACG	58	T	T
IV	1072576	A	1.000000	INTERG
IV	1072962	A	1.000000	NS	YDR305C	176	ATG	176	T	M
IV	1075542	G	1.000000	INTERG
IV	1079225	A	1.000000	NS	YDR309C	325	AAT	325	K	N
IV	1079690	A	1.000000	S	YDR309C	170	GAT	170	D	D
IV	1088412	T	1.000000	NS	YDR312W	278	TAT	278	H	Y
IV	1088707	T	1.000000	NS	YDR312W	376	ATG	376	R	M
IV	1088822	T	1.000000	NS	YDR312W	414	CAT	414	Q	H
IV	1090768	T	1.000000	NS	YDR314C	582	AGA	582	G	R
IV	1103737	T	1.000000	INTERG
IV	1106593	A	1.000000	S	YDR320C	503	ATT	503	I	I
IV	1109537	T	1.000000	NS	YDR321W	279	CTA	279	P	L
IV	1109871	T	1.000000	INTERG
IV	1112991	A	1.000000	NS	YDR323C	346	GTC	346	A	V
IV	1116586	G	1.000000	S	YDR324C	60	CTA	60	L	L
IV	1116905	G	1.000000	INTERG
IV	1129092	A	1.000000	S	YDR330W	407	AGA	407	R	R
IV	1138987	C	1.000000	NS	YDR334W	1019	ACG	1019	K	T
IV	1140165	C	1.000000	S	YDR334W	1412	CTA	1412	L	L
IV	1151265	T	0.240507	INTERG
IV	1151270	A	0.250750	INTERG
IV	1151271	T	0.258661	INTERG
IV	1151286	A	0.266545	INTERG
IV	1151289	A	0.256634	INTERG
IV	1151294	G	0.265620	INTERG
IV	1151304	A	0.315289	INTERG
IV	1151320	A	0.242000	INTERG
IV	1163344	C	0.217836	S	YDR345C	439	ACG	439	T	T
IV	1163347	T	0.201377	S	YDR345C	438	GCA	438	A	A
IV	1163350	G	0.280366	S	YDR345C	437	TTC	437	F	F
IV	1163353	G	0.208240	S	YDR345C	436	TGC	436	C	C
IV	1163359	G	0.302303	S	YDR345C	434	ATC	434	I	I
IV	1175307	A	0.315187	INTERG
IV	1175507	C	0.300760	INTERG
IV	1175510	T	0.310457	INTERG
IV	1175516	G	0.402431	INTERG
IV	1175523	C	0.414310	INTERG
IV	1175524	C	0.388484	INTERG
IV	1175535	T	0.394677	INTERG
IV	1175549	C	0.382341	INTERG
IV	1175556	C	0.342435	INTERG
IV	1175561	G	0.310731	INTERG
IV	1175590	C	0.240974	INTERG
IV	1175600	G	0.210330	INTERG
IV	1181534	T	1.000000	INTERG
IV	1185811	C	1.000000	S	YDR354W	355	ATC	355	I	I
IV	1186313	A	1.000000	S	YDR355C	19	AGT	19	S	S
IV	1186368	T	1.000000	NS	YDR355C	1	AAG	1	M	K
IV	1189867	G	1.000000	INTERG
IV	1194024	C	1.000000	S	YDR359C	287	TTG	287	L	L
IV	1196291	G	1.000000	INTERG
IV	1197080	G	1.000000	NS	YDR362C	540	CCT	540	S	P
IV	1198799	G	1.000000	INTERG
IV	1224729	G	1.000000	INTERG
IV	1239521	A	1.000000	S	YDR382W	10	TTA	10	L	L
IV	1240855	G	1.000000	INTERG
IV	1248530	G	1.000000	NS	YDR387C	431	ACT	431	S	T
IV	1249988	G	1.000000	INTERG
IV	1256509	G	1.000000	S	YDR390C	113	TTC	113	F	F
IV	1257352	T	1.000000	INTERG
IV	1257562	A	1.000000	S	YDR391C	165	GAT	165	D	D
IV	1257744	T	1.000000	NS	YDR391C	105	ACA	105	A	T
IV	1258124	G	1.000000	INTERG
IV	1259530	T	1.000000	NS	YDR392W	279	TCA	279	A	S
IV	1265827	A	1.000000	NS	YDR395W	835	AAT	835	S	N
IV	1267487	C	1.000000	NS	YDR398W	6	CCA	6	L	P
IV	1268325	T	1.000000	S	YDR398W	285	GAT	285	D	D
IV	1279912	A	1.000000	NS	YDR406W	235	AGT	235	G	S
IV	1282030	A	1.000000	NS	YDR406W	941	ATT	941	V	I
IV	1288283	T	1.000000	NS	YDR408C	193	ATA	193	V	I
IV	1290378	G	1.000000	NS	YDR409W	325	GAG	325	Q	E
IV	1291113	C	1.000000	NS	YDR409W	570	CCT	570	T	P
IV	1300599	T	1.000000	NS	YDR416W	723	TTA	723	S	L
IV	1301255	T	1.000000	INTERG
IV	1301552	C	1.000000	INTERG
IV	1307085	C	1.000000	S	YDR420W	273	TCC	273	S	S
IV	1307259	T	1.000000	S	YDR420W	331	TCT	331	S	S
IV	1323121	A	1.000000	NS	YDR427W	306	AAG	306	R	K
IV	1324081	G	1.000000	NS	YDR428C	53	TTC	53	L	F
IV	1325713	C	1.000000	NS	YDR430C	920	GGT	920	S	G
IV	1329382	T	1.000000	S	YDR432W	200	TAT	200	Y	Y
IV	1332290	C	1.000000	NS	YDR434W	352	CTT	352	I	L
IV	1332967	G	1.000000	INTERG
IV	1333470	T	1.000000	NS	YDR435C	167	GAA	167	G	E
IV	1333527	G	1.000000	NS	YDR435C	148	ACC	148	I	T
IV	1333630	A	1.000000	NS	YDR435C	114	TCC	114	P	S
IV	1337862	A	1.000000	INTERG
IV	1338262	T	1.000000	INTERG
IV	1338321	G	1.000000	S	YDR438W	16	CTG	16	L	L
IV	1342082	T	1.000000	INTERG
IV	1345373	T	1.000000	INTERG
IV	1345630	A	1.000000	INTERG
IV	1345654	A	1.000000	NS	YDR442W	3	AAG	3	R	K
IV	1346770	T	1.000000	NS	YDR443C	1057	ATT	1057	V	I
IV	1348356	G	1.000000	NS	YDR443C	528	ACC	528	N	T
IV	1352461	C	1.000000	S	YDR445C	43	CTG	43	L	L
IV	1357434	A	1.000000	INTERG
IV	1357449	T	1.000000	INTERG
IV	1362283	A	1.000000	INTERG
IV	1363162	T	1.000000	S	YDR452W	95	GGT	95	G	G
IV	1366132	T	1.000000	INTERG
IV	1371972	G	1.000000	NS	YDR457W	728	GGT	728	D	G
IV	1378185	A	1.000000	NS	YDR457W	2799	AAT	2799	S	N
IV	1379652	C	1.000000	INTERG
IV	1386337	A	1.000000	NS	YDR462W	89	ATA	89	L	I
IV	1386920	A	1.000000	S	YDR463W	35	AAA	35	K	K
IV	1386994	G	1.000000	NS	YDR463W	60	AGG	60	K	R
IV	1388615	G	1.000000	INTERG
IV	1394037	T	1.000000	NS	YDR465C	180	AAA	180	E	K
IV	1401254	C	1.000000	INTERG
IV	1403694	C	1.000000	NS	YDR472W	125	CCT	125	S	P
IV	1404576	A	1.000000	NS	YDR473C	427	TCT	427	T	S
IV	1407302	A	1.000000	INTERG
IV	1407934	T	1.000000	NS	YDR475C	721	ACG	721	A	T
IV	1408452	G	1.000000	NS	YDR475C	548	CCA	548	R	P
IV	1412271	C	1.000000	INTERG
IV	1412444	T	1.000000	S	YDR477W	24	CAT	24	H	H
IV	1413176	G	1.000000	S	YDR477W	268	GTG	268	V	V
IV	1415023	G	1.000000	NS	YDR478W	150	CGA	150	Q	R
IV	1421909	A	1.000000	S	YDR483W	251	AAA	251	K	K
IV	1422738	G	1.000000	INTERG
IV	1430306	C	1.000000	NS	YDR488C	162	GAC	162	N	D
IV	1434244	T	1.000000	NS	YDR490C	9	ACA	9	A	T
IV	1435205	T	1.000000	S	YDR492W	94	TAT	94	Y	Y
IV	1435743	T	1.000000	NS	YDR492W	274	TCT	274	A	S
IV	1440263	A	1.000000	S	YDR495C	296	TAT	296	Y	Y
IV	1440521	T	1.000000	NS	YDR495C	210	AAA	210	N	K
IV	1441011	C	1.000000	NS	YDR495C	47	AGA	47	T	R
IV	1441919	T	1.000000	S	YDR496C	495	TTA	495	L	L
IV	1441973	C	1.000000	S	YDR496C	477	TCG	477	S	S
IV	1442315	G	1.000000	S	YDR496C	363	GTC	363	V	V
IV	1442972	T	1.000000	S	YDR496C	144	CAA	144	Q	Q
IV	1443307	T	1.000000	NS	YDR496C	33	AAT	33	D	N
IV	1444058	A	1.000000	S	YDR497C	470	TCT	470	S	S
IV	1447449	G	1.000000	INTERG
IV	1447568	C	1.000000	INTERG
IV	1447719	T	1.000000	INTERG
IV	1448144	T	1.000000	S	YDR499W	105	GTT	105	V	V
IV	1448153	C	1.000000	S	YDR499W	108	CTC	108	L	L
IV	1458128	T	1.000000	NS	YDR505C	365	ATA	365	V	I
IV	1468432	C	1.000000	NS	YDR508C	5	GAT	5	N	D
IV	1470381	G	1.000000	NS	YDR511W	122	GGA	122	E	G
IV	1470400	A	1.000000	S	YDR511W	128	AAA	128	K	K
IV	1470869	G	1.000000	S	YDR512C	65	AGC	65	S	S
IV	1471529	G	1.000000	INTERG
IV	1472174	T	1.000000	NS	YDR514C	276	AGT	276	C	S
IV	1474575	G	1.000000	NS	YDR515W	383	GGT	383	S	G
IV	1474602	T	1.000000	NS	YDR515W	392	TCT	392	T	S
IV	1480835	G	1.000000	INTERG
IV	1482781	A	1.000000	NS	YDR520C	208	ATC	208	S	I
IV	1485487	A	1.000000	INTERG
IV	1502600	C	1.000000	INTERG
IV	1504297	T	0.450809	NS	YDR534C	202	ACT	202	A	T
IV	1504301	C	0.449931	S	YDR534C	200	GAG	200	E	E
IV	1504461	A	1.000000	NS	YDR534C	147	GTA	147	E	V
IV	1504463	T	1.000000	S	YDR534C	146	GCA	146	A	A
IV	1504468	A	1.000000	NS	YDR534C	145	TCC	145	A	S
IV	1504470	G	1.000000	NS	YDR534C	144	GCT	144	V	A
IV	1504474	C	1.000000	NS	YDR534C	143	GCT	143	S	A
IV	1504583	A	1.000000	S	YDR534C	106	GCT	106	A	A
IV	1504680	G	0.285141	NS	YDR534C	74	GCT	74	V	A
IV	1504685	C	0.337038	S	YDR534C	72	ACG	72	T	T
IV	1504689	G	0.410987	NS	YDR534C	71	GCA	71	E	A
IV	1505990	C	1.000000	INTERG
IV	1507893	T	1.000000	INTERG
IV	1509009	G	1.000000	S	YDR536W	335	GTG	335	V	V
IV	1513733	T	1.000000	INTERG
IV	1514370	T	1.000000	INTERG
IV	1514885	T	1.000000	INTERG
IV	1515083	T	1.000000	INTERG
IV	1515420	C	1.000000	INTERG
IV	1515708	C	1.000000	INTERG
IV	1520501	A	1.000000	S	YDR541C	66	TTT	66	F	F
IV	1524506	A	1.000000	INTERG
IV	1524518	G	1.000000	INTERG
IV	1524520	A	1.000000	INTERG
IV	1524543	T	1.000000	INTERG
IV	1524548	G	1.000000	INTERG
IV	1524597	A	0.463382	INTERG
IV	1524600	G	0.532380	INTERG
IV	1524683	A	0.242416	NS	YDR543C	84	CTA	84	P	L
IV	1524827	C	0.543543	NS	YDR543C	36	TGT	36	Y	C
IV	1524837	A	0.604538	NS	YDR543C	33	TCC	33	A	S
IV	1524838	T	0.611151	NS	YDR543C	32	AAA	32	N	K
IV	1524844	C	0.639930	S	YDR543C	30	ACG	30	T	T
IV	1524851	A	0.705807	NS	YDR543C	28	CTA	28	P	L
IV	1525405	T	0.469339	NS	YDR544C	40	CAC	40	P	H
IV	1525422	T	0.712062	S	YDR544C	34	ACA	34	T	T
IV	1525431	T	0.656371	S	YDR544C	31	ACA	31	T	T
IV	1525442	T	0.270313	NS	YDR544C	28	ACA	28	P	T
IV	1525451	T	0.435941	NS	YDR544C	25	ACA	25	P	T
IX	24786	T	0.211282	NS	YIL169C	441	ATC	441	L	I
IX	24788	T	0.211731	NS	YIL169C	440	AAT	440	I	N
IX	24792	A	0.217583	NS	YIL169C	439	TCT	439	A	S
IX	24796	T	0.206481	S	YIL169C	437	TCA	437	S	S
IX	24800	G	0.769508	NS	YIL169C	436	TCC	436	F	S
IX	24801	G	0.221401	NS	YIL169C	436	CTC	436	F	L
IX	24802	G	0.228954	S	YIL169C	435	TCC	435	S	S
IX	24804	T	0.223716	NS	YIL169C	435	ACT	435	S	T
IX	24808	C	0.221392	S	YIL169C	433	GCG	433	A	A
IX	24810	T	0.218422	NS	YIL169C	433	ACC	433	A	T
IX	24820	T	0.202446	S	YIL169C	429	TCA	429	S	S
IX	25168	C	0.221646	S	YIL169C	313	ACG	313	T	T
IX	25171	C	0.234168	S	YIL169C	312	ACG	312	T	T
IX	25176	A	0.232685	NS	YIL169C	311	TCT	311	T	S
IX	25180	C	0.235300	S	YIL169C	309	CTG	309	L	L
IX	25278	A	1.000000	NS	YIL169C	277	TCC	277	A	S
IX	25376	T	1.000000	NS	YIL169C	244	GAT	244	G	D
IX	25392	A	0.648387	NS	YIL169C	239	TCT	239	A	S
IX	25393	A	0.642179	S	YIL169C	238	TCT	238	S	S
IX	25902	C	1.000000	NS	YIL169C	69	GTC	69	I	V
IX	25906	G	1.000000	S	YIL169C	67	AGC	67	S	S
IX	26439	C	1.000000	INTERG
IX	27090	G	1.000000	INTERG
IX	27129	G	1.000000	INTERG
IX	27132	G	1.000000	INTERG
IX	27219	G	1.000000	INTERG
IX	33187	T	1.000000	INTERG
IX	34366	T	1.000000	S	YIL164C	107	GGA	107	G	G
IX	37379	C	1.000000	INTERG
IX	38124	G	1.000000	NS	YIL162W	247	AGC	247	I	S
IX	44942	C	1.000000	S	YIL159W	1040	CTG	1040	L	L
IX	46985	A	1.000000	S	YIL157C	186	ATT	186	I	I
IX	47607	C	1.000000	NS	YIL156W-A	106	CTT	106	F	L
IX	49538	T	1.000000	NS	YIL156W	483	TTT	483	S	F
IX	51668	A	0.271008	INTERG
IX	51669	C	0.333432	INTERG
IX	51673	C	0.333295	INTERG
IX	51675	T	0.340185	INTERG
IX	51679	T	0.399531	INTERG
IX	52725	A	1.000000	S	YIL155C	328	ATT	328	I	I
IX	53860	C	1.000000	INTERG
IX	54562	A	1.000000	NS	YIL154C	154	TCC	154	T	S
IX	55251	A	1.000000	S	YIL153W	18	AAA	18	K	K
IX	64645	A	1.000000	S	YIL149C	1141	GAT	1141	D	D
IX	65959	C	1.000000	S	YIL149C	703	TCG	703	S	S
IX	70038	C	1.000000	NS	YIL147C	1139	AGT	1139	N	S
IX	72648	A	1.000000	NS	YIL147C	269	TTT	269	S	F
IX	72757	A	1.000000	NS	YIL147C	233	TCA	233	T	S
IX	72784	C	1.000000	NS	YIL147C	224	GAC	224	N	D
IX	72998	G	1.000000	S	YIL147C	152	GTC	152	V	V
IX	73076	G	1.000000	S	YIL147C	126	GCC	126	A	A
IX	73117	C	1.000000	NS	YIL147C	113	GTT	113	I	V
IX	73178	C	1.000000	S	YIL147C	92	TCG	92	S	S
IX	73727	T	1.000000	INTERG
IX	75035	C	0.444583	NS	YIL146C	247	GAC	247	H	D
IX	76269	C	1.000000	INTERG
IX	82034	T	1.000000	S	YIL143C	336	CCA	336	P	P
IX	85177	T	1.000000	NS	YIL141W	42	TTG	42	S	L
IX	85300	C	1.000000	NS	YIL141W	83	ACT	83	I	T
IX	87813	T	1.000000	S	YIL140W	816	CAT	816	H	H
IX	94251	G	1.000000	NS	YIL136W	211	AAG	211	N	K
IX	99516	C	1.000000	INTERG
IX	101723	T	1.000000	S	YIL131C	171	CCA	171	P	P
IX	103246	T	1.000000	S	YIL130W	155	TTT	155	F	F
IX	105307	C	0.213686	S	YIL130W	842	AGC	842	S	S
IX	105313	C	0.229309	S	YIL130W	844	AAC	844	N	N
IX	105349	T	0.479312	S	YIL130W	856	AAT	856	N	N
IX	105385	T	0.273288	S	YIL130W	868	AAT	868	N	N
IX	110619	A	1.000000	S	YIL129C	873	AAT	873	N	N
IX	112989	G	1.000000	S	YIL129C	83	CTC	83	L	L
IX	114302	G	1.000000	NS	YIL128W	166	GGA	166	E	G
IX	116026	A	1.000000	NS	YIL128W	741	AGA	741	G	R
IX	117411	C	1.000000	S	YIL127C	78	AAG	78	K	K
IX	117413	G	1.000000	NS	YIL127C	78	CAA	78	K	Q
IX	117752	T	1.000000	INTERG
IX	118742	T	1.000000	S	YIL126W	251	TTA	251	L	L
IX	120388	A	1.000000	S	YIL126W	799	GTA	799	V	V
IX	122271	G	1.000000	INTERG
IX	124530	A	1.000000	S	YIL125W	614	AAA	614	K	K
IX	125289	G	1.000000	S	YIL125W	867	ACG	867	T	T
IX	125940	A	1.000000	INTERG
IX	127022	G	1.000000	S	YIL124W	273	AAG	273	K	K
IX	127496	G	1.000000	INTERG
IX	134779	C	1.000000	S	YIL120W	121	GCC	121	A	A
IX	134788	C	1.000000	S	YIL120W	124	ATC	124	I	I
IX	134885	G	1.000000	NS	YIL120W	157	GAT	157	N	D
IX	134890	T	1.000000	S	YIL120W	158	TAT	158	Y	Y
IX	134917	G	1.000000	S	YIL120W	167	TTG	167	L	L
IX	134920	A	1.000000	S	YIL120W	168	CAA	168	Q	Q
IX	134985	C	1.000000	NS	YIL120W	190	GCA	190	V	A
IX	135055	C	1.000000	S	YIL120W	213	ATC	213	I	I
IX	135454	T	1.000000	S	YIL120W	346	GGT	346	G	G
IX	136028	T	1.000000	S	YIL120W	538	TTA	538	L	L
IX	136044	A	1.000000	NS	YIL120W	543	AAT	543	I	N
IX	136100	C	1.000000	NS	YIL120W	562	CCG	562	S	P
IX	136134	A	1.000000	INTERG
IX	136172	C	1.000000	INTERG
IX	136210	T	1.000000	INTERG
IX	136219	A	1.000000	INTERG
IX	136423	C	1.000000	INTERG
IX	136426	C	1.000000	INTERG
IX	136527	G	1.000000	INTERG
IX	136579	C	1.000000	INTERG
IX	136584	G	1.000000	INTERG
IX	136594	A	1.000000	INTERG
IX	139820	T	1.000000	S	YIL118W	23	GGT	23	G	G
IX	141839	G	1.000000	INTERG
IX	142710	C	0.569983	INTERG
IX	143995	G	1.000000	S	YIL116W	356	GGG	356	G	G
IX	145856	T	1.000000	NS	YIL115C	952	ACT	952	A	T
IX	146913	C	1.000000	S	YIL115C	599	GGG	599	G	G
IX	146979	G	0.216699	S	YIL115C	577	GGC	577	G	G
IX	146991	C	0.273634	S	YIL115C	573	GGG	573	G	G
IX	147006	T	0.288139	S	YIL115C	568	GAA	568	E	E
IX	148542	G	1.000000	S	YIL115C	56	GGC	56	G	G
IX	149122	A	1.000000	INTERG
IX	154780	G	1.000000	S	YIL112W	1062	GTG	1062	V	V
IX	158747	C	1.000000	S	YIL109C	473	GCG	473	A	A
IX	159275	G	1.000000	S	YIL109C	297	ACC	297	T	T
IX	163075	G	1.000000	INTERG
IX	163161	T	1.000000	INTERG
IX	163812	T	1.000000	S	YIL107C	650	CCA	650	P	P
IX	175960	T	1.000000	NS	YIL101C	431	ACA	431	A	T
IX	181677	G	1.000000	S	YIL097W	417	GAG	417	E	E
IX	182402	A	1.000000	S	YIL096C	242	GCT	242	A	A
IX	183046	T	1.000000	NS	YIL096C	28	ATG	28	V	M
IX	183658	T	1.000000	INTERG
IX	185227	G	0.516691	NS	YIL095W	431	GGT	431	S	G
IX	197241	A	1.000000	INTERG
IX	204938	G	1.000000	INTERG
IX	205217	C	1.000000	INTERG
IX	211109	A	1.000000	S	YIL079C	299	AAT	299	N	N
IX	217581	C	1.000000	INTERG
IX	222389	G	1.000000	S	YIL074C	34	TTC	34	F	F
IX	223413	C	1.000000	NS	YIL073C	848	GAA	848	Q	E
IX	223795	A	1.000000	S	YIL073C	720	TCT	720	S	S
IX	232943	T	1.000000	INTERG
IX	236958	A	1.000000	NS	YIL067C	268	TTT	268	S	F
IX	238349	A	1.000000	NS	YIL066C	787	TTT	787	S	F
IX	238662	G	1.000000	S	YIL066C	683	CTA	683	L	L
IX	239129	A	1.000000	NS	YIL066C	527	GTA	527	E	V
IX	245028	T	1.000000	NS	YIL061C	178	AAC	178	D	N
IX	245666	T	0.329326	INTERG
IX	245671	A	0.297114	INTERG
IX	247009	C	1.000000	S	YIL058W	32	TGC	32	C	C
IX	250530	T	1.000000	S	YIL056W	180	ACT	180	T	T
IX	250597	A	1.000000	NS	YIL056W	203	ATG	203	V	M
IX	250698	T	1.000000	S	YIL056W	236	AGT	236	S	S
IX	254573	G	1.000000	NS	YIL054W	11	GCT	11	P	A
IX	256606	C	1.000000	S	YIL052C	153	TGA	153	*	*
IX	256838	C	1.000000	NS	YIL052C	76	GAA	76	K	E
IX	267785	T	1.000000	S	YIL047C	13	CCA	13	P	P
IX	269148	G	1.000000	S	YIL046W	166	CCG	166	P	P
IX	276620	A	1.000000	S	YIL041W	32	GCA	32	A	A
IX	277199	A	1.000000	S	YIL041W	225	TTA	225	L	L
IX	278225	A	1.000000	INTERG
IX	283713	A	1.000000	S	YIL037C	429	CAT	429	H	H
IX	284737	T	1.000000	NS	YIL037C	88	AAA	88	T	K
IX	285923	T	1.000000	S	YIL036W	86	TCT	86	S	S
IX	290469	A	1.000000	S	YIL033C	401	TTG	401	L	L
IX	296013	T	1.000000	INTERG
IX	300559	T	0.235478	INTERG
IX	306403	G	1.000000	S	YIL026C	509	AAC	509	N	N
IX	308815	A	1.000000	S	YIL024C	119	CCT	119	P	P
IX	308852	A	1.000000	NS	YIL024C	107	TTA	107	S	L
IX	308908	A	1.000000	S	YIL024C	88	AAT	88	N	N
IX	309414	A	1.000000	NS	YIL023C	338	GTC	338	A	V
IX	310160	C	1.000000	S	YIL023C	89	GGG	89	G	G
IX	310171	G	1.000000	NS	YIL023C	86	CTT	86	F	L
IX	310286	T	1.000000	S	YIL023C	47	TCA	47	S	S
IX	310533	A	1.000000	INTERG
IX	310671	G	1.000000	INTERG
IX	311141	T	1.000000	INTERG
IX	311461	A	1.000000	S	YIL022W	99	CAA	99	Q	Q
IX	311578	G	1.000000	S	YIL022W	138	GCG	138	A	A
IX	311839	T	1.000000	S	YIL022W	225	TTT	225	F	F
IX	326721	A	1.000000	NS	YIL014W	207	ACA	207	A	T
IX	327333	A	1.000000	NS	YIL014W	411	ACT	411	S	T
IX	328390	A	1.000000	S	YIL013C	1351	CAT	1351	H	H
IX	334206	T	1.000000	S	YIL011W	160	GCT	160	A	A
IX	334209	T	1.000000	S	YIL011W	161	TCT	161	S	S
IX	334673	A	1.000000	INTERG
IX	334764	A	1.000000	INTERG
IX	335636	T	1.000000	INTERG
IX	337772	G	1.000000	INTERG
IX	338275	G	1.000000	INTERG
IX	341117	T	1.000000	NS	YIL009W	592	TTG	592	V	L
IX	341341	A	1.000000	NS	YIL009W	666	TTA	666	F	L
IX	342479	A	1.000000	INTERG
IX	343172	C	1.000000	NS	YIL007C	162	AGT	162	N	S
IX	345167	A	1.000000	NS	YIL006W	369	AAC	369	S	N
IX	347270	T	1.000000	NS	YIL005W	527	TTA	527	I	L
IX	347377	A	1.000000	S	YIL005W	562	AAA	562	K	K
IX	359665	C	1.000000	S	YIR002C	244	GCG	244	A	A
IX	359744	T	1.000000	NS	YIR002C	218	TAT	218	S	Y
IX	360413	A	1.000000	INTERG
IX	360888	T	1.000000	NS	YIR003W	2	TCA	2	P	S
IX	360959	T	1.000000	S	YIR003W	25	TCT	25	S	S
IX	360981	G	1.000000	NS	YIR003W	33	GAA	33	K	E
IX	361375	T	1.000000	NS	YIR003W	164	TTT	164	S	F
IX	362832	T	0.459662	NS	YIR003W	650	TTG	650	M	L
IX	363136	T	1.000000	INTERG
IX	368133	G	1.000000	S	YIR006C	592	AGC	592	S	S
IX	369452	A	1.000000	NS	YIR006C	153	TCT	153	A	S
IX	375832	A	1.000000	S	YIR010W	134	GCA	134	A	A
IX	380811	G	1.000000	INTERG
IX	382230	G	1.000000	NS	YIR015W	95	GGG	95	R	G
IX	383530	A	1.000000	INTERG
IX	384665	A	1.000000	S	YIR018W	19	TTA	19	L	L
IX	386308	G	1.000000	INTERG
IX	391117	C	0.625490	S	YIR019C	853	CCG	853	P	P
IX	391705	T	0.314133	S	YIR019C	657	TCA	657	S	S
IX	391724	A	0.252219	NS	YIR019C	651	GTT	651	A	V
IX	391741	G	0.424791	S	YIR019C	645	ACC	645	T	T
IX	391762	A	0.562809	S	YIR019C	638	GTT	638	V	V
IX	391763	G	0.612726	NS	YIR019C	638	GCA	638	V	A
IX	391789	G	0.661712	S	YIR019C	629	TCC	629	S	S
IX	391806	T	0.629332	NS	YIR019C	624	ACT	624	A	T
IX	391864	G	0.798953	S	YIR019C	604	ACC	604	T	T
IX	391909	G	0.764557	S	YIR019C	589	ACC	589	T	T
IX	392002	T	0.382465	S	YIR019C	558	TCA	558	S	S
IX	392014	A	0.509229	S	YIR019C	554	GTT	554	V	V
IX	392015	G	0.520261	NS	YIR019C	554	GCA	554	V	A
IX	392020	T	0.500022	S	YIR019C	552	GCA	552	A	A
IX	392035	G	0.248063	S	YIR019C	547	ACC	547	T	T
IX	392038	A	0.528385	S	YIR019C	546	ACT	546	T	T
IX	392089	A	1.000000	S	YIR019C	529	ACT	529	T	T
IX	392101	T	1.000000	S	YIR019C	525	GCA	525	A	A
IX	392140	A	0.387558	S	YIR019C	512	GTT	512	V	V
IX	392141	G	0.346441	NS	YIR019C	512	GCA	512	V	A
IX	392146	T	0.355261	S	YIR019C	510	GCA	510	A	A
IX	392161	G	0.543512	S	YIR019C	505	ACC	505	T	T
IX	392569	T	0.452177	S	YIR019C	369	GCA	369	A	A
IX	392571	T	0.299935	NS	YIR019C	369	ACT	369	A	T
IX	392578	A	0.232700	S	YIR019C	366	AGT	366	S	S
IX	392584	G	0.553835	S	YIR019C	364	ACC	364	T	T
IX	392697	T	0.732908	NS	YIR019C	327	ACT	327	A	T
IX	393074	T	1.000000	NS	YIR019C	201	TAT	201	C	Y
IX	393156	T	1.000000	NS	YIR019C	174	AAT	174	D	N
IX	393220	A	1.000000	S	YIR019C	152	TTT	152	F	F
IX	393338	C	1.000000	NS	YIR019C	113	TGC	113	Y	C
IX	393359	T	1.000000	NS	YIR019C	106	GAT	106	G	D
IX	393395	G	1.000000	NS	YIR019C	94	TCG	94	W	S
IX	393403	A	1.000000	NS	YIR019C	91	AAT	91	K	N
IX	393791	A	1.000000	INTERG
IX	394001	T	1.000000	INTERG
IX	394105	T	1.000000	INTERG
IX	394357	A	1.000000	S	YIR020C	67	ACT	67	T	T
IX	394680	G	1.000000	INTERG
IX	395649	A	1.000000	INTERG
IX	396834	T	1.000000	INTERG
IX	397755	T	1.000000	S	YIR020C-B	65	AGA	65	R	R
IX	397968	C	1.000000	S	YIR021W	225	TAC	225	Y	Y
IX	397974	A	1.000000	NS	YIR021W	227	ATA	227	M	I
IX	398084	A	1.000000	NS	YIR021W	264	GAC	264	G	D
IX	398092	T	1.000000	NS	YIR021W	267	TTT	267	L	F
IX	399128	T	1.000000	S	YIR022W	132	GGT	132	G	G
IX	399239	T	1.000000	INTERG
IX	399281	C	1.000000	INTERG
IX	399545	T	1.000000	INTERG
IX	399657	C	1.000000	INTERG
IX	400007	G	1.000000	NS	YIR023W	77	CAG	77	H	Q
IX	400013	A	0.403153	S	YIR023W	79	CAA	79	Q	Q
IX	400574	C	1.000000	S	YIR023W	266	AAC	266	N	N
IX	400641	G	1.000000	NS	YIR023W	289	GTT	289	L	V
IX	401177	C	1.000000	S	YIR023W	467	TGC	467	C	C
IX	402014	A	1.000000	S	YIR023W	746	CTA	746	L	L
IX	402032	T	1.000000	S	YIR023W	752	GTT	752	V	V
IX	402576	T	1.000000	NS	YIR023W	934	TTC	934	L	F
IX	407103	G	1.000000	NS	YIR027C	180	TTC	180	L	F
IX	407622	G	1.000000	S	YIR027C	7	ACC	7	T	T
IX	408854	C	1.000000	S	YIR028W	129	ATC	129	I	I
IX	414171	A	1.000000	NS	YIR031C	170	ATA	170	R	I
IX	419095	A	1.000000	NS	YIR033W	991	AAT	991	S	N
IX	422713	A	1.000000	S	YIR036C	51	GAT	51	D	D
IX	426427	A	1.000000	INTERG
IX	427703	T	1.000000	INTERG
IX	429541	C	1.000000	INTERG
IX	429953	G	1.000000	INTERG
IX	431302	A	1.000000	NS	YIR039C	270	AAT	270	K	N
IX	432139	G	1.000000	INTERG
IX	432174	T	1.000000	INTERG
IX	432207	A	1.000000	INTERG
IX	432212	C	1.000000	INTERG
IX	432221	G	1.000000	INTERG
IX	432223	C	1.000000	INTERG
IX	432248	C	1.000000	INTERG
IX	432257	C	1.000000	INTERG
IX	432374	T	0.459124	INTERG
IX	432376	T	0.434278	INTERG
IX	432379	C	0.372059	INTERG
IX	432407	G	0.422862	INTERG
IX	432408	C	0.421327	INTERG
IX	432467	G	0.398857	INTERG
IX	433733	A	1.000000	INTERG
IX	433737	C	1.000000	INTERG
IX	433742	G	1.000000	INTERG
IX	437840	T	1.000000	INTERG
IX	437842	C	1.000000	INTERG
IX	437886	A	1.000000	INTERG
IX	437940	T	1.000000	INTERG
IX	437999	C	1.000000	INTERG
IX	438114	A	1.000000	INTERG
IX	438123	A	0.724801	INTERG
IX	438124	C	0.727359	INTERG
IX	438125	A	0.255013	INTERG
IX	438131	C	0.658739	INTERG
IX	438132	A	0.614731	INTERG
IX	438150	C	0.596427	INTERG
IX	438153	G	0.586621	INTERG
IX	438159	C	0.563044	INTERG
IX	438160	C	0.564607	INTERG
IX	438161	C	0.564498	INTERG
IX	438162	A	0.560969	INTERG
IX	438164	T	0.560448	INTERG
IX	438171	G	0.564548	INTERG
IX	438958	C	1.000000	INTERG
IX	439556	A	0.321837	INTERG
IX	439608	C	1.000000	INTERG
V	6611	C	1.000000	INTERG
V	9699	G	1.000000	INTERG
V	13215	A	1.000000	INTERG
V	13392	C	1.000000	INTERG
V	15399	C	1.000000	INTERG
V	19368	T	1.000000	INTERG
V	19939	T	0.242763	S	YEL070W	117	CCT	117	P	P
V	19942	G	0.264870	NS	YEL070W	118	GAG	118	D	E
V	19943	A	0.262807	NS	YEL070W	119	AAT	119	D	N
V	19945	C	0.264135	S	YEL070W	119	GAC	119	D	D
V	19948	T	0.281882	S	YEL070W	120	CCT	120	P	P
V	19963	G	0.405380	S	YEL070W	125	GAG	125	E	E
V	19972	A	0.500164	S	YEL070W	128	GCA	128	A	A
V	19973	C	0.552364	NS	YEL070W	129	CAT	129	N	H
V	20422	T	0.220456	S	YEL070W	278	AAT	278	N	N
V	20426	A	0.257780	NS	YEL070W	280	ACC	280	S	T
V	20428	T	0.275342	S	YEL070W	280	TCT	280	S	S
V	20434	A	0.462617	S	YEL070W	282	GGA	282	G	G
V	20644	A	0.367374	S	YEL070W	352	TTA	352	L	L
V	20647	A	0.286032	S	YEL070W	353	CCA	353	P	P
V	20650	G	0.292375	S	YEL070W	354	AAG	354	K	K
V	20651	A	0.219912	NS	YEL070W	355	ATG	355	V	M
V	20720	A	0.790175	NS	YEL070W	378	AAC	378	D	N
V	20722	T	0.211488	S	YEL070W	378	GAT	378	D	D
V	20724	A	0.212429	NS	YEL070W	379	AAT	379	T	N
V	20725	A	0.209667	S	YEL070W	379	ACA	379	T	T
V	20728	T	0.214049	S	YEL070W	380	GTT	380	V	V
V	20731	T	0.231289	S	YEL070W	381	GCT	381	A	A
V	20740	C	0.260252	S	YEL070W	384	TGC	384	C	C
V	20743	A	0.259911	S	YEL070W	385	TTA	385	L	L
V	20749	T	0.254314	S	YEL070W	387	GGT	387	G	G
V	20764	A	0.206411	S	YEL070W	392	CCA	392	P	P
V	20767	A	0.205580	S	YEL070W	393	AAA	393	K	K
V	20777	T	0.244651	NS	YEL070W	397	TCA	397	P	S
V	21528	G	1.000000	INTERG
V	21591	A	1.000000	NS	YEL069C	547	AAT	547	K	N
V	21693	C	0.202713	S	YEL069C	513	TCG	513	S	S
V	21699	T	0.232824	S	YEL069C	511	GGA	511	G	G
V	21702	G	0.203343	S	YEL069C	510	ATC	510	I	I
V	21703	C	0.204454	NS	YEL069C	510	AGT	510	I	S
V	21705	G	0.219452	S	YEL069C	509	ACC	509	T	T
V	21711	A	0.241444	S	YEL069C	507	CCT	507	P	P
V	21714	C	0.262985	S	YEL069C	506	TTG	506	L	L
V	21729	A	0.367334	S	YEL069C	501	TAT	501	Y	Y
V	22150	A	1.000000	NS	YEL069C	361	ATA	361	T	I
V	26058	G	1.000000	INTERG
V	27229	G	1.000000	INTERG
V	32022	G	1.000000	NS	YEL063C	482	GCC	482	G	A
V	35781	G	1.000000	NS	YEL062W	459	GAT	459	Y	D
V	40307	G	1.000000	S	YEL060C	549	GAC	549	D	D
V	43817	T	1.000000	NS	YEL058W	189	ATA	189	T	I
V	44304	C	1.000000	S	YEL058W	351	ACC	351	T	T
V	44860	G	1.000000	NS	YEL058W	537	GAG	537	K	E
V	46749	C	1.000000	INTERG
V	51487	T	1.000000	NS	YEL055C	18	CAA	18	R	Q
V	52028	T	1.000000	INTERG
V	52092	T	1.000000	INTERG
V	52465	G	1.000000	INTERG
V	56266	G	1.000000	INTERG
V	57706	T	1.000000	NS	YEL052W	379	ATG	379	T	M
V	61028	C	1.000000	INTERG
V	70531	A	1.000000	S	YEL043W	18	AGA	18	R	R
V	70702	T	1.000000	S	YEL043W	75	TTT	75	F	F
V	70852	C	1.000000	S	YEL043W	125	TTC	125	F	F
V	72119	C	1.000000	S	YEL043W	548	CTG	548	L	L
V	74511	T	1.000000	S	YEL042W	247	GGT	247	G	G
V	74994	C	1.000000	S	YEL042W	408	TAC	408	Y	Y
V	76002	A	1.000000	NS	YEL041W	20	GAT	20	A	D
V	76253	G	1.000000	NS	YEL041W	104	GTG	104	L	V
V	76597	G	1.000000	S	YEL041W	218	GGG	218	G	G
V	76684	A	1.000000	S	YEL041W	247	AGA	247	R	R
V	77253	T	1.000000	NS	YEL041W	437	CTA	437	P	L
V	77872	T	1.000000	INTERG
V	77986	C	1.000000	INTERG
V	78035	T	1.000000	INTERG
V	80107	A	1.000000	INTERG
V	80903	A	1.000000	NS	YEL038W	148	AAT	148	Y	N
V	82875	C	1.000000	INTERG
V	83161	T	0.221011	S	YEL036C	464	CAA	464	Q	Q
V	83164	C	0.204835	S	YEL036C	463	CAG	463	Q	Q
V	87323	C	1.000000	S	YEL032W	129	CTC	129	L	L
V	87554	C	1.000000	S	YEL032W	206	ACC	206	T	T
V	87810	A	1.000000	NS	YEL032W	292	ATT	292	V	I
V	88286	A	1.000000	S	YEL032W	450	AGA	450	R	R
V	88583	A	1.000000	S	YEL032W	549	GTA	549	V	V
V	88595	T	1.000000	S	YEL032W	553	ATT	553	I	I
V	96211	C	1.000000	NS	YEL030W	523	GCA	523	G	A
V	98143	C	1.000000	INTERG
V	99132	G	1.000000	INTERG
V	102203	G	1.000000	S	YEL026W	87	TTG	87	L	L
V	102855	C	1.000000	NS	YEL025C	1098	AGT	1098	T	S
V	102880	C	1.000000	NS	YEL025C	1090	GTA	1090	I	V
V	102994	A	1.000000	NS	YEL025C	1052	TCA	1052	P	S
V	103937	G	1.000000	S	YEL025C	737	TTC	737	F	F
V	103985	A	1.000000	S	YEL025C	721	TTT	721	F	F
V	104015	C	1.000000	S	YEL025C	711	CGG	711	R	R
V	106896	A	1.000000	INTERG
V	108989	G	1.000000	NS	YEL023C	522	CGG	522	W	R
V	109308	C	1.000000	S	YEL023C	415	GCG	415	A	A
V	110718	G	1.000000	INTERG
V	113148	A	1.000000	S	YEL022W	576	AAA	576	K	K
V	115800	G	1.000000	S	YEL022W	1460	TAG	1460	*	*
V	116292	C	1.000000	NS	YEL021W	42	AAC	42	K	N
V	117072	T	1.000000	INTERG
V	117134	C	1.000000	INTERG
V	120903	T	1.000000	S	YEL019C	133	GAA	133	E	E
V	123215	T	1.000000	INTERG
V	132797	A	1.000000	INTERG
V	141189	A	1.000000	INTERG
V	141400	G	1.000000	INTERG
V	141521	A	1.000000	INTERG
V	144411	T	1.000000	S	YEL006W	29	TTA	29	L	L
V	154798	C	1.000000	NS	YER001W	427	CTC	427	V	L
V	154908	T	1.000000	NS	YER001W	463	GAT	463	E	D
V	156437	G	1.000000	INTERG
V	157778	G	1.000000	S	YER003C	447	GAC	447	D	D
V	164411	A	1.000000	NS	YER006C-A	84	ATT	84	T	I
V	164685	T	1.000000	S	YER007W	53	CAT	53	H	H
V	165015	G	1.000000	S	YER007W	163	CTG	163	L	L
V	165776	G	1.000000	NS	YER007W	417	GGA	417	E	G
V	171267	C	1.000000	NS	YER008C	184	ATG	184	I	M
V	173259	A	1.000000	NS	YER010C	27	ATG	27	T	M
V	173645	T	1.000000	INTERG
V	173763	A	1.000000	INTERG
V	175934	A	1.000000	S	YER011W	229	GAA	229	E	E
V	177009	G	1.000000	INTERG
V	177250	G	1.000000	INTERG
V	183580	T	1.000000	S	YER014W	327	GAT	327	D	D
V	184654	A	1.000000	NS	YER014C-A	16	GTT	16	A	V
V	188148	T	1.000000	INTERG
V	220694	G	1.000000	S	YER033C	198	TCC	198	S	S
V	220803	A	1.000000	NS	YER033C	162	GTC	162	D	V
V	223490	G	0.387584	S	YER036C	570	CAC	570	H	H
V	223493	A	0.406631	S	YER036C	569	TCT	569	S	S
V	223496	T	0.443706	S	YER036C	568	GTA	568	V	V
V	223502	A	0.507732	S	YER036C	566	GTT	566	V	V
V	223505	A	0.512232	S	YER036C	565	GTT	565	V	V
V	223523	A	0.674695	S	YER036C	559	AAT	559	N	N
V	223524	A	0.686190	NS	YER036C	559	ATC	559	N	I
V	223525	G	0.681255	NS	YER036C	559	CAC	559	N	H
V	223529	A	0.732159	S	YER036C	557	GCT	557	A	A
V	223532	T	0.741271	NS	YER036C	556	GAA	556	D	E
V	223556	A	0.761610	S	YER036C	548	ATT	548	I	I
V	223559	G	0.710339	S	YER036C	547	GAC	547	D	D
V	223564	G	0.578831	S	YER036C	546	CTG	546	L	L
V	223568	G	0.423347	S	YER036C	544	AAC	544	N	N
V	223571	A	0.311991	S	YER036C	543	ACT	543	T	T
V	223697	A	0.227081	S	YER036C	501	CGT	501	R	R
V	223700	T	0.230765	S	YER036C	500	GGA	500	G	G
V	223705	A	0.234831	S	YER036C	499	TTA	499	L	L
V	223709	A	0.246433	S	YER036C	497	GGT	497	G	G
V	223719	T	0.287348	NS	YER036C	494	TAC	494	F	Y
V	223742	T	0.240458	S	YER036C	486	TCA	486	S	S
V	223745	A	0.236200	S	YER036C	485	TAT	485	Y	Y
V	223748	T	0.223554	S	YER036C	484	AAA	484	K	K
V	223757	A	0.260059	S	YER036C	481	GTT	481	V	V
V	223766	C	0.213794	S	YER036C	478	TTG	478	L	L
V	223769	G	0.235338	S	YER036C	477	GCC	477	A	A
V	223781	T	0.204191	S	YER036C	473	TTA	473	L	L
V	225501	A	1.000000	INTERG
V	229025	T	1.000000	NS	YER039C	61	AGC	61	G	S
V	229726	G	1.000000	INTERG
V	235932	A	1.000000	S	YER043C	396	TTT	396	F	F
V	243719	T	1.000000	NS	YER046W-A	7	CTA	7	R	L
V	243808	T	0.736852	NS	YER046W-A	37	TAT	37	H	Y
V	250082	A	1.000000	INTERG
V	254385	A	1.000000	NS	YER050C	1	ATT	1	M	I
V	259743	T	1.000000	INTERG
V	259983	C	0.542936	INTERG
V	259984	C	0.391209	INTERG
V	265079	C	1.000000	NS	YER055C	236	AGG	236	K	R
V	304779	T	1.000000	S	YER073W	250	GGT	250	G	G
V	311316	G	1.000000	INTERG
V	313206	A	1.000000	NS	YER076C	98	ATT	98	S	I
V	314857	G	1.000000	NS	YER077C	582	CTC	582	F	L
V	317740	T	1.000000	S	YER078C	201	CCA	201	P	P
V	318318	T	1.000000	S	YER078C	9	AGG	9	R	R
V	319455	T	1.000000	NS	YER079W	179	GTT	179	A	V
V	320977	G	1.000000	NS	YER080W	339	GAG	339	K	E
V	326897	C	1.000000	S	YER083C	45	TCG	45	S	S
V	327450	G	1.000000	S	YER084W	129	TGA	129	*	*
V	328510	G	1.000000	NS	YER086W	12	GCG	12	T	A
V	333160	T	1.000000	INTERG
V	333164	C	1.000000	INTERG
V	336727	A	1.000000	NS	YER089C	205	CTC	205	P	L
V	337416	G	1.000000	INTERG
V	338621	A	1.000000	NS	YER090W	225	AAA	225	E	K
V	343632	T	1.000000	S	YER093C	1327	CCA	1327	P	P
V	344337	C	1.000000	S	YER093C	1092	CAG	1092	Q	Q
V	345716	T	1.000000	NS	YER093C	633	ATA	633	V	I
V	349236	T	1.000000	S	YER094C	37	TCA	37	S	S
V	349582	C	1.000000	INTERG
V	349661	T	1.000000	INTERG
V	349710	A	1.000000	INTERG
V	354761	A	1.000000	INTERG
V	354793	G	1.000000	INTERG
V	355019	C	1.000000	INTERG
V	355397	G	1.000000	S	YER097W	86	GTG	86	V	V
V	356079	T	1.000000	NS	YER098W	205	GTG	205	G	V
V	359292	T	1.000000	INTERG
V	359310	T	1.000000	INTERG
V	359920	T	1.000000	NS	YER100W	120	GTC	120	A	V
V	360939	C	1.000000	NS	YER101C	286	GCT	286	T	A
V	362294	A	1.000000	INTERG
V	364536	G	1.000000	INTERG
V	366285	A	1.000000	NS	YER103W	566	AAG	566	R	K
V	366348	T	1.000000	NS	YER103W	587	ATC	587	T	I
V	368184	T	1.000000	NS	YER105C	1277	CAC	1277	R	H
V	368706	G	1.000000	NS	YER105C	1103	TCC	1103	F	S
V	368857	G	1.000000	S	YER105C	1053	CGG	1053	R	R
V	369120	T	1.000000	NS	YER105C	965	GAA	965	G	E
V	369257	C	1.000000	NS	YER105C	919	ATG	919	I	M
V	369931	T	1.000000	NS	YER105C	695	AAT	695	D	N
V	371216	A	1.000000	S	YER105C	266	TAT	266	Y	Y
V	371859	T	1.000000	NS	YER105C	52	AAA	52	R	K
V	371903	A	1.000000	S	YER105C	37	AAT	37	N	N
V	371929	C	1.000000	NS	YER105C	29	GGG	29	R	G
V	372057	C	1.000000	INTERG
V	372742	T	1.000000	NS	YER106W	139	GAT	139	E	D
V	376843	T	1.000000	NS	YER109C	258	ACA	258	A	T
V	384833	T	1.000000	NS	YER111C	348	CAA	348	H	Q
V	389845	T	1.000000	NS	YER113C	70	ATA	70	V	I
V	390625	T	1.000000	NS	YER114C	1030	AGG	1030	G	R
V	401545	G	1.000000	S	YER120W	137	CAG	137	Q	Q
V	404317	C	1.000000	S	YER122C	12	GAG	12	E	E
V	406898	A	1.000000	INTERG
V	407818	C	1.000000	NS	YER124C	416	GCC	416	T	A
V	410460	C	1.000000	NS	YER125W	91	GCG	91	V	A
V	416157	G	1.000000	NS	YER128W	100	AGG	100	K	R
V	416841	T	1.000000	INTERG
V	416905	G	1.000000	INTERG
V	419085	G	1.000000	NS	YER129W	602	GGC	602	A	G
V	419378	C	1.000000	NS	YER129W	700	CCT	700	S	P
V	420990	A	1.000000	INTERG
V	421100	T	1.000000	INTERG
V	421229	T	1.000000	S	YER130C	406	AGA	406	R	R
V	422183	T	1.000000	S	YER130C	88	TCA	88	S	S
V	423401	A	1.000000	INTERG
V	424671	C	1.000000	INTERG
V	425066	G	1.000000	INTERG
V	425353	T	1.000000	NS	YER132C	1699	ATA	1699	M	I
V	425936	T	1.000000	NS	YER132C	1505	GAC	1505	G	D
V	426243	G	1.000000	NS	YER132C	1403	CAC	1403	Y	H
V	426331	A	1.000000	NS	YER132C	1373	TTT	1373	L	F
V	426481	T	1.000000	S	YER132C	1323	AGA	1323	R	R
V	426512	T	1.000000	NS	YER132C	1313	CAA	1313	P	Q
V	426940	T	1.000000	S	YER132C	1170	ATA	1170	I	I
V	427652	A	1.000000	NS	YER132C	933	CTA	933	P	L
V	430620	A	1.000000	INTERG
V	438287	A	1.000000	NS	YER135C	20	TCA	20	T	S
V	443300	A	1.000000	INTERG
V	456041	G	1.000000	INTERG
V	462614	G	1.000000	S	YER145C-A	70	ACC	70	T	T
V	462746	C	1.000000	S	YER145C-A	26	GGG	26	G	G
V	463004	T	1.000000	S	YER147C	613	GAA	613	E	E
V	463250	A	1.000000	S	YER147C	531	GCT	531	A	A
V	465043	G	1.000000	INTERG
V	469451	G	1.000000	INTERG
V	473483	G	1.000000	NS	YER152C	169	ACT	169	S	T
V	480965	A	1.000000	S	YER155C	628	CGT	628	R	R
V	485288	G	1.000000	NS	YER157W	167	AAG	167	N	K
V	485875	A	1.000000	NS	YER157W	363	CAT	363	R	H
V	488507	C	1.000000	INTERG
V	489011	C	1.000000	NS	YER158C	523	CGA	523	Q	R
V	501344	G	1.000000	S	YER162C	517	GTC	517	V	V
V	503928	C	1.000000	INTERG
V	515797	C	1.000000	S	YER166W	1018	ACC	1018	T	T
V	515950	T	1.000000	S	YER166W	1069	GCT	1069	A	A
V	516091	G	1.000000	S	YER166W	1116	TTG	1116	L	L
V	520795	G	1.000000	INTERG
V	524247	A	1.000000	S	YER169W	293	TCA	293	S	S
V	529437	T	1.000000	INTERG
V	537503	C	1.000000	NS	YER173W	402	CAT	402	D	H
V	538361	T	1.000000	INTERG
V	538956	A	1.000000	S	YER174C	71	GAT	71	D	D
V	539540	T	1.000000	NS	YER175C	275	AAG	275	R	K
V	539935	G	1.000000	S	YER175C	143	GGC	143	G	G
V	540004	C	1.000000	S	YER175C	120	GTG	120	V	V
V	542122	C	1.000000	NS	YER176W	145	CTC	145	F	L
V	546667	C	1.000000	INTERG
V	551265	C	1.000000	INTERG
V	552100	C	1.000000	INTERG
V	554725	G	1.000000	INTERG
V	557490	A	1.000000	S	YER184C	397	CCT	397	P	P
V	558514	A	1.000000	NS	YER184C	56	GTT	56	A	V
V	560003	C	1.000000	NS	YER185W	184	CGT	184	G	R
V	560058	C	1.000000	NS	YER185W	202	TCC	202	F	S
V	564206	A	1.000000	INTERG
V	566870	C	1.000000	INTERG
V	566903	T	0.688768	INTERG
V	566914	C	0.697841	INTERG
V	566931	C	0.611605	INTERG
V	566942	G	0.602831	INTERG
V	569519	T	1.000000	INTERG
VI	4670	G	0.761801	INTERG
VI	4680	G	0.725042	INTERG
VI	4709	A	0.422394	INTERG
VI	4717	A	0.573458	INTERG
VI	4723	A	0.645612	INTERG
VI	4736	A	0.430414	INTERG
VI	4747	A	0.532542	INTERG
VI	4760	A	0.464982	INTERG
VI	4776	A	0.517380	INTERG
VI	14946	G	0.224081	S	YFL056C	162	GTC	162	V	V
VI	15003	G	0.686258	S	YFL056C	143	GAC	143	D	D
VI	15006	G	0.330324	S	YFL056C	142	ACC	142	T	T
VI	15177	A	1.000000	S	YFL056C	85	ATT	85	I	I
VI	16777	C	1.000000	INTERG
VI	16803	C	1.000000	INTERG
VI	18481	C	1.000000	NS	YFL055W	493	TCA	493	L	S
VI	19926	A	1.000000	INTERG
VI	22609	C	1.000000	NS	YFL054C	60	GGA	60	E	G
VI	22804	G	1.000000	INTERG
VI	28265	C	0.226789	NS	YFL052W	12	CGC	12	C	R
VI	28267	T	0.209608	S	YFL052W	12	TGT	12	C	C
VI	28268	G	0.211478	NS	YFL052W	13	GTT	13	I	V
VI	28308	C	0.639260	NS	YFL052W	26	TCT	26	C	S
VI	37703	A	1.000000	NS	YFL049W	301	ACA	301	A	T
VI	39488	A	1.000000	S	YFL048C	231	ACT	231	T	T
VI	43001	G	1.000000	NS	YFL046W	63	GGG	63	R	G
VI	44797	G	1.000000	NS	YFL044C	255	ACT	255	N	T
VI	45160	G	1.000000	NS	YFL044C	134	ACC	134	S	T
VI	46306	A	1.000000	NS	YFL042C	480	GTG	480	A	V
VI	50685	C	1.000000	NS	YFL041W	516	GCT	516	V	A
VI	50825	T	1.000000	S	YFL041W	563	TTA	563	L	L
VI	51033	G	1.000000	INTERG
VI	51781	C	1.000000	S	YFL040W	144	AAC	144	N	N
VI	60078	T	1.000000	NS	YFL036W	433	TAC	433	H	Y
VI	65125	C	1.000000	INTERG
VI	65183	T	1.000000	INTERG
VI	66428	G	1.000000	NS	YFL034W	318	GTT	318	I	V
VI	68752	G	1.000000	INTERG
VI	69008	G	1.000000	INTERG
VI	70616	T	1.000000	NS	YFL033C	1271	CAT	1271	P	H
VI	72919	C	1.000000	NS	YFL033C	503	CAG	503	H	Q
VI	73357	A	1.000000	S	YFL033C	357	AAT	357	N	N
VI	73433	T	1.000000	NS	YFL033C	332	CAT	332	L	H
VI	76427	G	1.000000	INTERG
VI	81747	T	1.000000	NS	YFL027C	56	ATC	56	V	I
VI	83044	G	1.000000	S	YFL026W	155	ACG	155	T	T
VI	88000	T	0.219687	S	YFL024C	782	CAA	782	Q	Q
VI	88475	C	1.000000	NS	YFL024C	624	CGA	624	Q	R
VI	89012	A	1.000000	NS	YFL024C	445	ATC	445	T	I
VI	89046	G	1.000000	NS	YFL024C	434	CAT	434	N	H
VI	98691	A	1.000000	INTERG
VI	100928	T	1.000000	INTERG
VI	101306	G	1.000000	INTERG
VI	102513	G	1.000000	NS	YFL018C	205	AAC	205	K	N
VI	103388	A	1.000000	INTERG
VI	107527	G	1.000000	NS	YFL014W	91	GGT	91	D	G
VI	108829	C	1.000000	NS	YFL013C	368	GAT	368	N	D
VI	110832	C	1.000000	NS	YFL012W	62	AAC	62	K	N
VI	111104	A	1.000000	INTERG
VI	114692	G	1.000000	INTERG
VI	114714	T	1.000000	INTERG
VI	115337	T	1.000000	NS	YFL010C	136	AAT	136	S	N
VI	116654	C	1.000000	S	YFL009W	170	AGC	170	S	S
VI	130162	A	1.000000	INTERG
VI	133936	C	1.000000	S	YFL004W	709	ACC	709	T	T
VI	134225	A	1.000000	NS	YFL004W	806	AAA	806	E	K
VI	137181	T	1.000000	INTERG
VI	137294	A	1.000000	INTERG
VI	137722	G	0.208102	INTERG
VI	146528	C	1.000000	NS	YFL002C	136	AGT	136	N	S
VI	147641	A	1.000000	NS	YFL001W	171	AAT	171	D	N
VI	148687	G	1.000000	INTERG
VI	148729	G	1.000000	INTERG
VI	148751	A	1.000000	INTERG
VI	149532	G	1.000000	S	YFR001W	141	AGG	141	R	R
VI	149607	G	1.000000	S	YFR001W	166	TCG	166	S	S
VI	150247	C	1.000000	S	YFR002W	78	CTA	78	L	L
VI	151255	C	1.000000	S	YFR002W	414	CTG	414	L	L
VI	151362	A	1.000000	S	YFR002W	449	GAA	449	E	E
VI	152337	A	1.000000	S	YFR002W	774	TTA	774	L	L
VI	152660	A	1.000000	S	YFR003C	155	GAT	155	D	D
VI	152714	G	1.000000	S	YFR003C	137	TAC	137	Y	Y
VI	152837	A	1.000000	S	YFR003C	96	TCT	96	S	S
VI	155140	A	1.000000	NS	YFR005C	245	TTG	245	S	L
VI	158136	G	1.000000	INTERG
VI	158910	G	1.000000	INTERG
VI	159671	A	1.000000	NS	YFR007W	125	ATT	125	V	I
VI	162051	G	1.000000	INTERG
VI	162111	G	1.000000	INTERG
VI	163435	G	1.000000	S	YFR009W	316	AAG	316	K	K
VI	167198	A	1.000000	S	YFR011C	21	TTA	21	L	L
VI	167434	T	1.000000	INTERG
VI	167690	G	1.000000	INTERG
VI	171108	T	1.000000	NS	YFR013W	396	ATT	396	T	I
VI	171162	T	1.000000	NS	YFR013W	414	ATT	414	T	I
VI	176010	G	1.000000	NS	YFR015C	128	CTT	128	I	L
VI	179568	T	1.000000	NS	YFR016C	392	TTA	392	F	L
VI	182123	T	1.000000	INTERG
VI	183936	A	1.000000	NS	YFR018C	96	ATG	96	T	M
VI	186333	T	1.000000	NS	YFR019W	611	ATT	611	T	I
VI	189850	C	1.000000	NS	YFR019W	1783	GAC	1783	E	D
VI	191937	C	1.000000	INTERG
VI	193272	T	1.000000	NS	YFR020W	179	ATT	179	T	I
VI	193671	T	1.000000	INTERG
VI	196914	G	1.000000	NS	YFR022W	28	GTA	28	I	V
VI	198183	A	1.000000	NS	YFR022W	451	ATT	451	V	I
VI	200563	A	1.000000	S	YFR023W	230	GCA	230	A	A
VI	202704	T	1.000000	NS	YFR024C-A	244	ATC	244	V	I
VI	203342	T	1.000000	NS	YFR024C-A	31	CAC	31	L	H
VI	204006	C	1.000000	NS	YFR025C	249	GGC	249	R	G
VI	204440	C	1.000000	NS	YFR025C	104	GGC	104	D	G
VI	204681	T	1.000000	NS	YFR025C	24	AAT	24	D	N
VI	207607	T	1.000000	S	YFR027W	52	ATT	52	I	I
VI	207679	C	1.000000	S	YFR027W	76	ACC	76	T	T
VI	208546	A	1.000000	NS	YFR028C	508	ATG	508	T	M
VI	210189	T	1.000000	INTERG
VI	210407	T	0.207620	INTERG
VI	210408	G	0.306067	INTERG
VI	217578	T	1.000000	NS	YFR031C	843	CAA	843	H	Q
VI	225352	T	1.000000	NS	YFR034C	203	ATA	203	V	I
VI	225942	A	1.000000	NS	YFR034C	6	TTT	6	S	F
VI	226612	T	1.000000	INTERG
VI	229413	A	1.000000	NS	YFR038W	12	ATT	12	V	I
VI	233698	G	1.000000	INTERG
VI	236158	A	1.000000	NS	YFR040W	639	AAA	639	N	K
VI	237150	A	0.242103	NS	YFR040W	970	AAT	970	S	N
VI	237153	G	0.216660	NS	YFR040W	971	AGT	971	N	S
VI	242888	G	1.000000	S	YFR045W	297	ACG	297	T	T
VI	245702	T	1.000000	INTERG
VI	245724	G	1.000000	INTERG
VI	252752	G	1.000000	NS	YFR052W	83	AGC	83	N	S
VI	253709	G	1.000000	NS	YFR052C-A	9	ACG	9	K	T
VI	253758	A	1.000000	NS	YFR053C	431	GTC	431	A	V
VI	256437	C	1.000000	INTERG
VI	259953	A	1.000000	INTERG
VI	266145	C	1.000000	INTERG
VI	266954	G	1.000000	INTERG
VI	268232	C	1.000000	INTERG
VII	110	A	0.209561	INTERG
VII	111	T	0.204157	INTERG
VII	338	T	1.000000	INTERG
VII	601	A	0.230401	INTERG
VII	603	C	0.238992	INTERG
VII	614	T	0.255841	INTERG
VII	700	T	0.210574	INTERG
VII	723	C	0.279348	INTERG
VII	732	T	0.310250	INTERG
VII	736	G	0.360454	INTERG
VII	747	A	0.418752	INTERG
VII	752	T	0.444879	INTERG
VII	756	C	0.406586	INTERG
VII	932	C	0.403495	INTERG
VII	1011	G	0.264553	INTERG
VII	2086	A	1.000000	INTERG
VII	3709	A	1.000000	NS	YGL263W	307	GAA	307	A	E
VII	5092	A	1.000000	INTERG
VII	5754	C	1.000000	NS	YGL262W	148	ACG	148	K	T
VII	6702	T	0.223211	INTERG
VII	6703	T	0.222299	INTERG
VII	6763	C	0.248023	INTERG
VII	7383	A	0.390783	INTERG
VII	7384	G	0.398229	INTERG
VII	7389	C	0.406263	INTERG
VII	7391	A	0.418357	INTERG
VII	7396	C	0.437910	INTERG
VII	7400	C	0.419271	INTERG
VII	7469	C	0.240919	INTERG
VII	7481	A	0.283856	INTERG
VII	7500	C	0.306612	INTERG
VII	7505	T	0.310134	INTERG
VII	7525	T	0.304711	INTERG
VII	7527	G	0.308707	INTERG
VII	7528	T	0.317722	INTERG
VII	7541	C	0.265220	INTERG
VII	7542	G	0.265080	INTERG
VII	7547	T	0.252092	INTERG
VII	7548	A	0.250358	INTERG
VII	7550	T	0.256703	INTERG
VII	7551	A	0.281455	INTERG
VII	7564	T	0.299661	INTERG
[truncated: 4,138 more rows]
