# Supplementary material for: The genetic architecture of low-temperature adaptation in the wine yeast Saccharomyces cerevisiae
Source: BMC Genomics. 2017 Feb 14;18:159. doi: 10.1186/s12864-017-3572-2 (PMC5310122; doi:10.1186/s12864-017-3572-2)
Supplement: Additional file 6: Table S2. — List of genes used in the RH analysis with the BY4741 strain that are present in the subtelomeric regions and are not essential. (XLSX 13 kb) [file 12864_2017_3572_MOESM6_ESM.xlsx]

## Sheet: Hoja1
Strain BY4741 MATa his3Δ leu2Δ met15Δ ura3Δ
Chromosome XIII
	Sistematic name	Position	Function
ELP6	YMR312W	898405..899226	Subunit of hexameric RecA-like ATPase Elp456 Elongator subcomplex; which is required for modification of wobble nucleosides in tRNA; required for Elongator structural integrity
TGL3	YMR313C	899379..901307	Bifunctional triacylglycerol lipase and LPE acyltransferase; major lipid particle-localized triacylglycerol (TAG) lipase; catalyzes acylation of lysophosphatidylethanolamine (LPE), a function which is essential for sporulation
YMR315W	YMR315W	902800..903849	Protein with NADP(H) oxidoreductase activity; transcription is regulated by Stb5p in response to NADPH depletion induced by diamide; promoter contains a putative Stb5p binding site; protein abundance increases in response to DNA replication stress
DIA1	YMR316W	904825..905835	Protein of unknown function; involved in invasive and pseudohyphal growth
YMR316C-A	YMR316C-A	905662..905973	Protein of unknown function
YMR316C-B	YMR316C-B	907321..907629	Dubious open reading frame; unlikely to encode a functional protein
YMR317W	YMR317W	907364..910786	Putative protein of unknown function; has some similarity to sialidase from Trypanosoma; YMR317W is not an essential gene
ADH6	YMR318C	911061..912143	NADPH-dependent medium chain alcohol dehydrogenase
FET4	YMR319C	912880..914538	Low-affinity Fe(II) transporter of the plasma membrane
YMR320W	YMR320W	916746..917051	Dubious open reading frame; unlikely to encode a functional protein
Chromosome XIV
	Sistematic name	Position	Function
ZRG17	YNR039C	697614..699431	Endoplasmic reticulum zinc transporter; part of a heterodimeric transporter with Msc2p that transfers zinc from the cytosol to the ER lumen; member of the cation diffusion facilitator family of efflux pumps
YNR042W	YNR042W	701238..701666	Dubious open reading frame; unlikely to encode a functional protein
PET494	YNR045W	706139..707608	Mitochondrial translational activator specific for the COX3 mRNA; acts together with Pet54p and Pet122p; located in the mitochondrial inner membrane
FPK1	YNR047W	708523..711204	Ser/Thr protein kinase; phosphorylates several aminophospholipid translocase family members, regulating phospholipid translocation and membrane asymmetry
YNR040W	YNR040W	699690..700460	Putative protein of unknown function; the authentic, non-tagged protein is detected in highly purified mitochondria in high-throughput studies
COQ2	YNR041C	700541..701659	Para hydroxybenzoate polyprenyl transferase; catalyzes the second step in ubiquinone (coenzyme Q) biosynthesis
Chromosome XV
	Sistematic name	Position	Function
ENB1	YOL158C	19491..21311	Endosomal ferric enterobactin transporter
CSS3	YOL159C	17281..17796	Protein of unknown function, secreted when constitutively expressed; SWAT-GFP, seamless-GFP and mCherry fusion proteins localize to the cell periphery
Chromosome XVI
	Sistematic name	Position	Function
QCR2	YPR191W	919381..920487	Subunit 2 of ubiquinol cytochrome-c reductase (Complex III); Complex III is a component of the mitochondrial inner membrane electron transport chain
AQY1	YPR192W	921860..922777	Spore-specific water channel; mediates the transport of water across cell membranes
HPA2	YPR193C	922909..923379	Tetrameric histone acetyltransferase
OPT2	YPR194C	924304..92693	Oligopeptide transporter; localized to peroxisomes and affects glutathione redox homeostasis
YPR195C	YPR195C	927965..928294	Dubious open reading frame; unlikely to encode a functional protein
YPR196W	YPR196W	931376..932788	Putative maltose-responsive transcription factor
YPR197C	YPR197C	933898..934461	Dubious open reading frame; unlikely to encode a functional protein
SGE1	YPR198W	934034..935665	Plasma membrane multidrug transporter
ARR1	YPR199C	938148..939032	Transcriptional activator of the basic leucine zipper (bZIP) family; required for transcription of genes involved in resistance to arsenic compounds
ARR2	YPR200C	939279..939671	Arsenate reductase required for arsenate resistance; converts arsenate to arsenite which can then be exported from cells by Arr3p
ARR3	YPR201W	939922..941136	Plasma membrane metalloid/H+ antiporter; member of bile/arsenite/riboflavin transporter (BART) superfamily; transports arsenite and antimonite; required for resistance to arsenic compounds; transcription is activated by Arr1p in the presence of arsenite
